# Supplementary material for: Predicting the pathway involvement of metabolites annotated in the MetaCyc knowledgebase
Source: BMC Bioinformatics. 2026 Jan 7;27:36. doi: 10.1186/s12859-025-06358-z (PMC12870939; doi:10.1186/s12859-025-06358-z)
Supplement: Supplementary file 1 — Supplementary Material 1 [file 12859_2025_6358_MOESM1_ESM.csv]

Hierarchy Levels Included	Compound ID	MCC	Compound Size
L1+	VOMILENINE	1.0000	26
L1+	VINDOLINE	1.0000	33
L1+	VALIDAMYCIN-A	1.0000	34
L1+	TABERSONINE	1.0000	25
L1+	STREPTOMYCIN	1.0000	40
L1+	RIFAMYCIN-B	1.0000	54
L1+	QUERCETIN-337-TRISSULFATE	1.0000	34
L1+	QUERCETIN-33-BISSULFATE	1.0000	30
L1+	OPLOPHORUS-LUCIFERIN	1.0000	32
L1+	NOCARDICIN-A	1.0000	36
L1+	N-ACETYL-D-GALACTOSAMINE-6-PHOSPHATE	1.0000	19
L1+	L-HYOSCYAMINE	1.0000	21
L1+	ISOVITEXIN-2-O-B-D-GLUCOSIDE	1.0000	42
L1+	HYGROMYCIN-B	1.0000	36
L1+	DIHYDROSANGUINARINE	1.0000	25
L1+	DIHYDROCHELIRUBINE	1.0000	27
L1+	CPDQT-39	1.0000	17
L1+	CPDQT-38	1.0000	16
L1+	CPDQT-33	1.0000	16
L1+	CPD2DNV-35	1.0000	233
L1+	CPD2DNV-30	1.0000	171
L1+	CPD2DNV-29	1.0000	158
L1+	CPD2DNV-27	1.0000	134
L1+	CPD1G-853	1.0000	201
L1+	CPD1G-106	1.0000	140
L1+	CPD1A0-6106	1.0000	22
L1+	CPD-9980	1.0000	14
L1+	CPD-9962	1.0000	16
L1+	CPD-9810	1.0000	39
L1+	CPD-9748	1.0000	31
L1+	CPD-9746	1.0000	31
L1+	CPD-9745	1.0000	31
L1+	CPD-9743	1.0000	30
L1+	CPD-9741	1.0000	30
L1+	CPD-9738	1.0000	13
L1+	CPD-944	1.0000	15
L1+	CPD-943	1.0000	14
L1+	CPD-9425	1.0000	9
L1+	CPD-942	1.0000	13
L1+	CPD-9418	1.0000	28
L1+	CPD-9215	1.0000	50
L1+	CPD-9214	1.0000	60
L1+	CPD-9211	1.0000	61
L1+	CPD-9155	1.0000	9
L1+	CPD-9148	1.0000	11
L1+	CPD-8917	1.0000	18
L1+	CPD-8503	1.0000	31
L1+	CPD-8495	1.0000	32
L1+	CPD-8494	1.0000	26
L1+	CPD-8167	1.0000	55
L1+	CPD-8165	1.0000	55
L1+	CPD-8160	1.0000	64
L1+	CPD-8084	1.0000	66
L1+	CPD-8082	1.0000	66
L1+	CPD-8081	1.0000	66
L1+	CPD-8078&&CPD-8080	1.0000	53
L1+	CPD-8077	1.0000	53
L1+	CPD-8075	1.0000	53
L1+	CPD-7893	1.0000	28
L1+	CPD-7712	1.0000	22
L1+	CPD-7173	1.0000	23
L1+	CPD-7171	1.0000	26
L1+	CPD-712	1.0000	30
L1+	CPD-6624	1.0000	49
L1+	CPD-529	1.0000	44
L1+	CPD-5203	1.0000	40
L1+	CPD-4824	1.0000	33
L1+	CPD-4821	1.0000	33
L1+	CPD-4746	1.0000	18
L1+	CPD-45	1.0000	15
L1+	CPD-3482	1.0000	16
L1+	CPD-331	1.0000	33
L1+	CPD-26634	1.0000	26
L1+	CPD-26510	1.0000	62
L1+	CPD-26447	1.0000	47
L1+	CPD-26446	1.0000	46
L1+	CPD-26252	1.0000	37
L1+	CPD-26251	1.0000	33
L1+	CPD-26235	1.0000	40
L1+	CPD-26182	1.0000	55
L1+	CPD-26162	1.0000	16
L1+	CPD-26056	1.0000	35
L1+	CPD-26013	1.0000	25
L1+	CPD-26009	1.0000	25
L1+	CPD-25929	1.0000	83
L1+	CPD-25887	1.0000	24
L1+	CPD-25885	1.0000	26
L1+	CPD-25748	1.0000	25
L1+	CPD-25675	1.0000	36
L1+	CPD-25673	1.0000	34
L1+	CPD-25672	1.0000	38
L1+	CPD-25671	1.0000	41
L1+	CPD-25670	1.0000	40
L1+	CPD-25669	1.0000	40
L1+	CPD-25666	1.0000	38
L1+	CPD-25664	1.0000	40
L1+	CPD-25663	1.0000	40
L1+	CPD-25662	1.0000	38
L1+	CPD-25660	1.0000	37
L1+	CPD-25657	1.0000	34
L1+	CPD-25655	1.0000	35
L1+	CPD-25654	1.0000	36
L1+	CPD-25652	1.0000	37
L1+	CPD-25568	1.0000	27
L1+	CPD-25512	1.0000	26
L1+	CPD-25461	1.0000	7
L1+	CPD-25410	1.0000	57
L1+	CPD-25396	1.0000	54
L1+	CPD-25394	1.0000	42
L1+	CPD-25393	1.0000	37
L1+	CPD-25211	1.0000	28
L1+	CPD-25210	1.0000	27
L1+	CPD-25209	1.0000	26
L1+	CPD-24778	1.0000	22
L1+	CPD-24563	1.0000	18
L1+	CPD-24488	1.0000	196
L1+	CPD-24434	1.0000	236
L1+	CPD-24432	1.0000	121
L1+	CPD-24423	1.0000	19
L1+	CPD-24008	1.0000	230
L1+	CPD-23922	1.0000	112
L1+	CPD-23646	1.0000	11
L1+	CPD-23627	1.0000	16
L1+	CPD-23619	1.0000	11
L1+	CPD-23617	1.0000	13
L1+	CPD-23615	1.0000	11
L1+	CPD-23614	1.0000	11
L1+	CPD-23607	1.0000	11
L1+	CPD-23596	1.0000	16
L1+	CPD-23595	1.0000	16
L1+	CPD-23590	1.0000	12
L1+	CPD-23581	1.0000	23
L1+	CPD-23580	1.0000	24
L1+	CPD-23575	1.0000	24
L1+	CPD-23562	1.0000	11
L1+	CPD-23555	1.0000	11
L1+	CPD-23554	1.0000	10
L1+	CPD-23537	1.0000	12
L1+	CPD-23536	1.0000	11
L1+	CPD-23459	1.0000	25
L1+	CPD-23230	1.0000	151
L1+	CPD-23228	1.0000	133
L1+	CPD-23226	1.0000	111
L1+	CPD-22894	1.0000	62
L1+	CPD-22892	1.0000	51
L1+	CPD-22889	1.0000	40
L1+	CPD-22888	1.0000	39
L1+	CPD-22721	1.0000	54
L1+	CPD-22720	1.0000	54
L1+	CPD-22719	1.0000	54
L1+	CPD-22619	1.0000	45
L1+	CPD-22618	1.0000	47
L1+	CPD-22617	1.0000	36
L1+	CPD-22610	1.0000	65
L1+	CPD-22592	1.0000	48
L1+	CPD-22580	1.0000	55
L1+	CPD-22541	1.0000	11
L1+	CPD-22395	1.0000	94
L1+	CPD-22393	1.0000	96
L1+	CPD-22279	1.0000	29
L1+	CPD-22119	1.0000	32
L1+	CPD-21911	1.0000	50
L1+	CPD-2190	1.0000	53
L1+	CPD-2189	1.0000	53
L1+	CPD-21868	1.0000	49
L1+	CPD-21646	1.0000	21
L1+	CPD-21470	1.0000	35
L1+	CPD-21465	1.0000	34
L1+	CPD-21464	1.0000	35
L1+	CPD-21462	1.0000	35
L1+	CPD-21448	1.0000	36
L1+	CPD-21267	1.0000	22
L1+	CPD-21201	1.0000	21
L1+	CPD-21134	1.0000	18
L1+	CPD-21013	1.0000	17
L1+	CPD-21010	1.0000	45
L1+	CPD-20579	1.0000	18
L1+	CPD-20538&&CPD-20539	1.0000	23
L1+	CPD-20417	1.0000	32
L1+	CPD-20413	1.0000	22
L1+	CPD-20265&&OXIDIZED-WATASEMIA-LUCIFERIN	1.0000	39
L1+	CPD-20233	1.0000	33
L1+	CPD-20230	1.0000	31
L1+	CPD-20228	1.0000	31
L1+	CPD-20222	1.0000	33
L1+	CPD-19926	1.0000	15
L1+	CPD-19923	1.0000	25
L1+	CPD-19899	1.0000	28
L1+	CPD-19892	1.0000	28
L1+	CPD-19869	1.0000	22
L1+	CPD-19863	1.0000	23
L1+	CPD-19861	1.0000	19
L1+	CPD-19860	1.0000	23
L1+	CPD-19835	1.0000	27
L1+	CPD-19833	1.0000	29
L1+	CPD-19770	1.0000	47
L1+	CPD-19768	1.0000	48
L1+	CPD-19767	1.0000	46
L1+	CPD-19662	1.0000	56
L1+	CPD-19587	1.0000	8
L1+	CPD-19586	1.0000	9
L1+	CPD-19498	1.0000	13
L1+	CPD-19490	1.0000	15
L1+	CPD-19489	1.0000	16
L1+	CPD-19480	1.0000	16
L1+	CPD-19479	1.0000	15
L1+	CPD-19478	1.0000	14
L1+	CPD-19446	1.0000	20
L1+	CPD-19435	1.0000	20
L1+	CPD-19431	1.0000	20
L1+	CPD-19428	1.0000	20
L1+	CPD-19424	1.0000	20
L1+	CPD-19423	1.0000	20
L1+	CPD-19376	1.0000	60
L1+	CPD-19375	1.0000	60
L1+	CPD-19373	1.0000	59
L1+	CPD-19370	1.0000	58
L1+	CPD-19369	1.0000	56
L1+	CPD-19368	1.0000	57
L1+	CPD-19367	1.0000	57
L1+	CPD-19365	1.0000	45
L1+	CPD-19328	1.0000	149
L1+	CPD-19324	1.0000	115
L1+	CPD-19313	1.0000	28
L1+	CPD-19300	1.0000	85
L1+	CPD-19271	1.0000	30
L1+	CPD-19270	1.0000	29
L1+	CPD-19203	1.0000	29
L1+	CPD-19108	1.0000	17
L1+	CPD-19104	1.0000	20
L1+	CPD-19103	1.0000	20
L1+	CPD-1905	1.0000	11
L1+	CPD-18977	1.0000	34
L1+	CPD-18946	1.0000	11
L1+	CPD-18945	1.0000	15
L1+	CPD-18941	1.0000	21
L1+	CPD-18882	1.0000	46
L1+	CPD-18879	1.0000	45
L1+	CPD-18874	1.0000	45
L1+	CPD-18854	1.0000	21
L1+	CPD-18846	1.0000	44
L1+	CPD-18688	1.0000	32
L1+	CPD-18687	1.0000	42
L1+	CPD-18685	1.0000	44
L1+	CPD-18670	1.0000	41
L1+	CPD-18660	1.0000	40
L1+	CPD-18656	1.0000	38
L1+	CPD-18654	1.0000	38
L1+	CPD-18619	1.0000	45
L1+	CPD-18617	1.0000	22
L1+	CPD-18611	1.0000	50
L1+	CPD-18610	1.0000	49
L1+	CPD-18608	1.0000	46
L1+	CPD-18578	1.0000	39
L1+	CPD-18555	1.0000	26
L1+	CPD-18296	1.0000	22
L1+	CPD-18197	1.0000	24
L1+	CPD-18188	1.0000	23
L1+	CPD-18187	1.0000	23
L1+	CPD-18157	1.0000	49
L1+	CPD-18133	1.0000	14
L1+	CPD-18128	1.0000	14
L1+	CPD-17889	1.0000	108
L1+	CPD-17887	1.0000	35
L1+	CPD-17886	1.0000	34
L1+	CPD-17885	1.0000	35
L1+	CPD-17868	1.0000	41
L1+	CPD-17661	1.0000	44
L1+	CPD-17572	1.0000	16
L1+	CPD-17540	1.0000	22
L1+	CPD-17539	1.0000	21
L1+	CPD-17520	1.0000	24
L1+	CPD-17519	1.0000	25
L1+	CPD-17518	1.0000	24
L1+	CPD-17499	1.0000	53
L1+	CPD-17498	1.0000	55
L1+	CPD-17432	1.0000	39
L1+	CPD-17343	1.0000	30
L1+	CPD-17342	1.0000	30
L1+	CPD-17341	1.0000	30
L1+	CPD-17339	1.0000	31
L1+	CPD-17337	1.0000	31
L1+	CPD-17335	1.0000	30
L1+	CPD-17325	1.0000	30
L1+	CPD-17210	1.0000	68
L1+	CPD-17207	1.0000	69
L1+	CPD-17204	1.0000	45
L1+	CPD-17203	1.0000	50
L1+	CPD-17202	1.0000	50
L1+	CPD-17199	1.0000	43
L1+	CPD-17197	1.0000	38
L1+	CPD-17193	1.0000	66
L1+	CPD-17079	1.0000	28
L1+	CPD-17078	1.0000	27
L1+	CPD-17077	1.0000	27
L1+	CPD-16955	1.0000	35
L1+	CPD-16749	1.0000	30
L1+	CPD-16689	1.0000	21
L1+	CPD-16681	1.0000	22
L1+	CPD-16540	1.0000	95
L1+	CPD-16378	1.0000	64
L1+	CPD-15943	1.0000	52
L1+	CPD-15934	1.0000	25
L1+	CPD-15738	1.0000	29
L1+	CPD-15732	1.0000	36
L1+	CPD-15500	1.0000	30
L1+	CPD-15261	1.0000	42
L1+	CPD-15254	1.0000	33
L1+	CPD-14979	1.0000	46
L1+	CPD-14945	1.0000	28
L1+	CPD-14943	1.0000	26
L1+	CPD-14832	1.0000	33
L1+	CPD-14651	1.0000	24
L1+	CPD-14628	1.0000	29
L1+	CPD-14520	1.0000	40
L1+	CPD-14351	1.0000	68
L1+	CPD-14349	1.0000	59
L1+	CPD-14347	1.0000	48
L1+	CPD-14324	1.0000	28
L1+	CPD-14216	1.0000	31
L1+	CPD-14213	1.0000	33
L1+	CPD-14212	1.0000	32
L1+	CPD-14211	1.0000	32
L1+	CPD-14209	1.0000	34
L1+	CPD-14206	1.0000	32
L1+	CPD-14187	1.0000	42
L1+	CPD-13966	1.0000	39
L1+	CPD-13955	1.0000	76
L1+	CPD-13926	1.0000	37
L1+	CPD-13921	1.0000	21
L1+	CPD-13823	1.0000	47
L1+	CPD-13822	1.0000	51
L1+	CPD-13821	1.0000	49
L1+	CPD-13820	1.0000	48
L1+	CPD-13670	1.0000	33
L1+	CPD-13626	1.0000	16
L1+	CPD-13625	1.0000	18
L1+	CPD-13620	1.0000	18
L1+	CPD-13618	1.0000	17
L1+	CPD-13573	1.0000	17
L1+	CPD-13449	1.0000	85
L1+	CPD-13437	1.0000	53
L1+	CPD-13434	1.0000	43
L1+	CPD-13420	1.0000	24
L1+	CPD-13255	1.0000	66
L1+	CPD-13001&&CPD-21576	1.0000	58
L1+	CPD-12960	1.0000	58
L1+	CPD-12877	1.0000	11
L1+	CPD-12845	1.0000	53
L1+	CPD-12616	1.0000	45
L1+	CPD-12615	1.0000	44
L1+	CPD-12579	1.0000	32
L1+	CPD-12578	1.0000	23
L1+	CPD-12414	1.0000	22
L1+	CPD-12410	1.0000	33
L1+	CPD-12348	1.0000	26
L1+	CPD-12096	1.0000	96
L1+	CPD-12068	1.0000	62
L1+	CPD-11905	1.0000	33
L1+	CPD-11859	1.0000	24
L1+	CPD-11674	1.0000	17
L1+	CPD-11018	1.0000	31
L1+	CPD-10894	1.0000	38
L1+	CPD-10853	1.0000	13
L1+	CPD-10785	1.0000	16
L1+	CPD-10784	1.0000	12
L1+	CPD-10782	1.0000	17
L1+	CPD-10780	1.0000	15
L1+	CPD-10540	1.0000	37
L1+	CPD-10453	1.0000	15
L1+	CPD-10452	1.0000	25
L1+	CPD-10451	1.0000	15
L1+	CPD-10450	1.0000	14
L1+	CPD-10447	1.0000	15
L1+	CPD-10238	1.0000	46
L1+	CPD-10237	1.0000	49
L1+	CPD-10236	1.0000	50
L1+	CPD-10088	1.0000	36
L1+	BILIRUBIN-BISGLUCURONOSIDE	1.0000	67
L1+	AEROBACTIN	1.0000	39
L1+	13E-11-ALPHA-HYDROXY-915-DIOXOPROST-1	1.0000	25
L1+	10-DEACETYLBACCATIN-III	1.0000	39
L1+	--MENTHOL	1.0000	11
L1+	CPD-9735	0.9992	9
L1+	CPD-15154	0.9991	21
L1+	CPD-21312	0.9989	34
L1+	CPD-17231	0.9989	55
L1+	CPD-11655	0.9989	40
L1+	CPD-17118	0.9987	42
L1+	CPD-12032	0.9984	21
L1+	CPD-19646	0.9984	89
L1+	CPD-7607	0.9984	44
L1+	CPD-19653	0.9983	80
L1+	CPD-19648	0.9983	71
L1+	CPD-17833	0.9982	85
L1+	CPD-8715	0.9982	22
L1+	CPD-17830	0.9981	100
L1+	CPD-17834	0.9981	80
L1+	CPD-21313	0.9980	35
L1+	CPD0-935	0.9980	211
L1+	CPD-9044	0.9979	65
L1+	CPD-22036	0.9979	42
L1+	CPD-19645	0.9979	98
L1+	CPD-7535	0.9978	40
L1+	CPD-11656	0.9978	41
L1+	CPD-720	0.9978	31
L1+	CPD-715	0.9978	31
L1+	CPD-24801	0.9977	15
L1+	CPD66-40	0.9977	38
L1+	CPD-18045	0.9976	15
L1+	CPD-9042	0.9976	66
L1+	CPD-12867	0.9976	34
L1+	CPD-12866	0.9975	33
L1+	CPD-24148	0.9975	100
L1+	CPD-9065	0.9974	46
L1+	CPD-17664	0.9974	46
L1+	CPD-11459	0.9974	41
L1+	CPD-19895	0.9973	31
L1+	CPD2B4Q-26	0.9973	209
L1+	CPD-19650	0.9973	107
L1+	CPD-19644	0.9973	107
L1+	CPD-20788	0.9973	29
L1+	CPD-20263	0.9973	20
L1+	CPD-24150	0.9973	123
L1+	CPD-21311	0.9972	34
L1+	CPD-19651	0.9972	98
L1+	CPD-13540	0.9972	24
L1+	CPD-19652	0.9972	89
L1+	CPD-12868	0.9972	31
L1+	CPD-13570	0.9972	18
L1+	CPD-9907	0.9972	20
L1+	CPD-17552	0.9972	14
L1+	CPD-19894	0.9972	60
L1+	12-DIHYDROVOMILENINE	0.9972	26
L1+	S-4-BROMOPHENYL-MERCAPTOPYRUVATE	0.9972	14
L1+	CPD-15051	0.9972	24
L1+	CPD-9066	0.9971	46
L1+	CPD-16559	0.9971	63
L1+	CPD2DNV-36	0.9971	244
L1+	CPD-14861	0.9971	28
L1+	CPD-12140	0.9971	12
L1+	CPD-11461	0.9971	43
L1+	CPD-16680	0.9971	21
L1+	CPD2DNV-39	0.9971	279
L1+	CPD-12139	0.9971	11
L1+	CPD-24282	0.9971	238
L1+	CPD2DNV-37	0.9971	254
L1+	CPD-14887	0.9971	38
L1+	CPD-24307	0.9970	122
L1+	CPD-11519	0.9970	69
L1+	CPD-4741	0.9970	17
L1+	CPD-15753	0.9970	13
L1+	CPD-23775	0.9970	103
L1+	CPD-21316	0.9970	20
L1+	CPD-4721	0.9970	16
L1+	CPD-14864	0.9970	40
L1+	CPD-24171	0.9969	246
L1+	CPD-24306	0.9969	112
L1+	CPD-16862	0.9969	46
L1+	DEACETOXYVINDOLINE	0.9969	29
L1+	CPD2DNV-32	0.9969	198
L1+	CPD-24309	0.9969	157
L1+	16-HYDROXYTABERSONINE	0.9969	26
L1+	CPD-13572	0.9969	17
L1+	CPD-22896	0.9969	84
L1+	CPD-24173	0.9968	209
L1+	QUERCETIN-34-BISSULFATE	0.9968	30
L1+	CPD-23776	0.9968	114
L1+	CPD-14862	0.9968	29
L1+	CPD-24137	0.9968	113
L1+	CPD-15260	0.9968	35
L1+	CPD2DNV-33	0.9968	209
L1+	CPD-20629	0.9968	65
L1+	CPD-14835	0.9968	60
L1+	CPD-22895	0.9968	73
L1+	OX-COENZYME-F420	0.9968	53
L1+	CPD2DNV-25	0.9968	112
L1+	CPD-24083	0.9968	240
L1+	CPD-14863	0.9967	39
L1+	CPD-24081	0.9967	123
L1+	CPD-9848	0.9967	24
L1+	CPD-16844	0.9967	28
L1+	CPD-11527	0.9967	65
L1+	CPD-21551	0.9967	29
L1+	CPD2DNV-28	0.9967	145
L1+	ECDYSONE	0.9967	33
L1+	CPD-11523	0.9966	67
L1+	CPD-9125	0.9966	29
L1+	CPD-16622	0.9966	33
L1+	CPD-18877	0.9966	46
L1+	CPD-9123	0.9966	30
L1+	CPD1F-462	0.9966	41
L1+	CODEINE	0.9966	22
L1+	CPD-24040	0.9965	125
L1+	CPD-18848	0.9965	43
L1+	CPD-11402	0.9965	35
L1+	CPD-7892	0.9965	32
L1+	CPD-22577	0.9965	54
L1+	CPD-21665	0.9965	18
L1+	CPD-19268	0.9965	33
L1+	CPD-16595	0.9965	108
L1+	CPD-7628	0.9964	45
L1+	CPD-19208	0.9964	37
L1+	CPD-8496	0.9964	30
L1+	CPD-14505	0.9964	45
L1+	5Z13E-15S-1115-DIHYDROXY-9-OXOPROS	0.9964	25
L1+	CPD-18880	0.9964	44
L1+	CPD-22612	0.9964	57
L1+	CPD-23608	0.9964	11
L1+	CPD-25886	0.9964	25
L1+	CPD-20262	0.9964	21
L1+	CPD-18733	0.9963	29
L1+	LUTEOLIN-7-O-BETA-D-GLUCURONOSYL-1-2	0.9963	57
L1+	CPD-8676	0.9963	64
L1+	CPD-10537	0.9963	27
L1+	CPD-17212	0.9963	65
L1+	3-METHYLTHIOPROPYLHYDROXAMIC-ACID	0.9963	9
L1+	CPD-14838	0.9963	38
L1+	CPD-10347	0.9963	42
L1+	CPD-23556	0.9963	11
L1+	CPD-14507	0.9963	56
L1+	3-METHYLTHIOPROPYL-DESULFO-GLUCOSINOLATE	0.9963	20
L1+	CPD1G-855	0.9962	201
L1+	CPD-11460	0.9962	42
L1+	CPD-9769	0.9962	28
L1+	CPD-17831	0.9962	95
L1+	CPD-22824	0.9962	11
L1+	CPD-13435	0.9962	32
L1+	CPD-23597	0.9962	19
L1+	CPD-13565	0.9961	75
L1+	CPD-19647	0.9961	80
L1+	CPD-23568	0.9961	8
L1+	CPD-15721	0.9961	30
L1+	CPD-9260	0.9961	14
L1+	CPD-8493	0.9961	30
L1+	CPD1G-108	0.9961	140
L1+	CPD-17825	0.9961	70
L1+	CPD-7710	0.9961	23
L1+	CPD-10349	0.9961	40
L1+	CPD-25411	0.9960	27
L1+	CPD-18169	0.9960	53
L1+	CPD-16845	0.9960	33
L1+	CPD-14941	0.9960	27
L1+	CPD-26541	0.9960	257
L1+	CPD-14506	0.9960	67
L1+	CPD-17570	0.9960	16
L1+	CPD-19837	0.9960	33
L1+	CPD-16698	0.9960	17
L1+	CPD1G-105	0.9960	139
L1+	CPD-25386	0.9959	32
L1+	SANGUINARINE	0.9959	25
L1+	CPD-23583	0.9959	22
L1+	CPD-9905	0.9959	23
L1+	CPD-17208	0.9959	67
L1+	CPD-8705	0.9959	21
L1+	CPD-13617	0.9959	16
L1+	CPD-23610	0.9959	12
L1+	CPD-15940	0.9959	50
L1+	CPD-14544	0.9959	29
L1+	CPD-23598	0.9959	19
L1+	7-O-ACETYLSALUTARIDINOL	0.9959	27
L1+	CPD-15601	0.9959	35
L1+	CPD-23618	0.9959	11
L1+	CPD-23609	0.9959	12
L1+	CPD-10343	0.9958	12
L1+	CPD-17888	0.9958	35
L1+	CPD-10164	0.9958	28
L1+	CPD-23011	0.9958	21
L1+	CPD-25944	0.9958	34
L1+	CPD-717	0.9958	31
L1+	CPD-4405	0.9958	25
L1+	CPD-23616	0.9958	13
L1+	CPD-18993	0.9958	7
L1+	CPD-6744&&CPD-6782	0.9958	24
L1+	CPD-15996	0.9958	38
L1+	CPD-21909	0.9958	44
L1+	CPD-21859	0.9958	46
L1+	CPD-23605	0.9958	9
L1+	CPD-19488	0.9957	17
L1+	CPD-13238	0.9957	67
L1+	CPD-11738	0.9957	13
L1+	CPD-17162	0.9957	20
L1+	CPD-18158	0.9957	42
L1+	CLAVAMINATE	0.9957	14
L1+	CPD-15765	0.9957	50
L1+	CPD-5202	0.9957	40
L1+	CPD-14210	0.9957	34
L1+	CPD-25683	0.9957	28
L1+	CPD1G-772	0.9957	116
L1+	CPD-25679	0.9957	32
L1+	CPD-18881	0.9957	47
L1+	CPD1G-771	0.9957	115
L1+	CPD-21463	0.9957	35
L1+	CPD-19207	0.9957	36
L1+	CPD-8710	0.9957	22
L1+	CPD-7895	0.9956	30
L1+	CPD-15944	0.9956	42
L1+	CPD-25650	0.9956	38
L1+	CPD-25674	0.9956	39
L1+	CPD-12798	0.9956	12
L1+	CPD-18736	0.9956	29
L1+	CPD-14261	0.9956	31
L1+	CPD-14186	0.9956	45
L1+	CPD-6625	0.9956	60
L1+	CPD-14706	0.9956	18
L1+	CPD-13453	0.9956	35
L1+	CPD-14355	0.9956	76
L1+	CPD-9047	0.9956	64
L1+	CPD-12326	0.9955	37
L1+	CPD-7526	0.9955	40
L1+	CPD-22898	0.9955	106
L1+	CPD-19649	0.9955	62
L1+	CPD-22890	0.9955	117
L1+	CPD-17017	0.9955	24
L1+	CPD-25391	0.9955	33
L1+	CPD-25661	0.9955	38
L1+	CPD-14048	0.9955	13
L1+	CPD-14937	0.9955	27
L1+	TYLOSIN	0.9955	64
L1+	N-EE-PIPEROYL-PIPERIDINE	0.9955	21
L1+	CPD-21472	0.9955	33
L1+	CPD-9525	0.9955	19
L1+	CPD-22034	0.9955	36
L1+	CPD0-936	0.9955	222
L1+	CPD-20054	0.9955	23
L1+	CPD-21892	0.9955	47
L1+	CPD1A0-6112	0.9955	21
L1+	CPD-26515	0.9955	58
L1+	CPD-18276	0.9955	10
L1+	CPD-21907	0.9954	45
L1+	CPD-21466	0.9954	34
L1+	CPD-25651	0.9954	37
L1+	CPD-17521	0.9954	25
L1+	CPD-25586	0.9954	23
L1+	CPD-14939	0.9954	25
L1+	CPD-17801	0.9954	23
L1+	MACROCIN	0.9954	63
L1+	CPD-25385	0.9954	32
L1+	CPD-25676	0.9954	33
L1+	CPD-23232	0.9954	162
L1+	CPD-11754	0.9954	31
L1+	CPD-7904	0.9954	34
L1+	CPD-13436	0.9954	64
L1+	CPD-24452	0.9954	270
L1+	CPD-26511	0.9954	73
L1+	CPD-10333	0.9953	35
L1+	CPD-14944	0.9953	27
L1+	CPD-8492	0.9953	28
L1+	12-HYDROXYDIHYDROCHELIRUBINE	0.9953	28
L1+	CPD-17429	0.9953	38
L1+	CPD-25395	0.9953	43
L1+	CPD-25682	0.9953	29
L1+	CPD-9043	0.9953	65
L1+	CPD-709	0.9953	29
L1+	CPD-26663	0.9953	10
L1+	CPD-12865	0.9953	33
L1+	CPD-20418	0.9953	32
L1+	CPD-17869	0.9953	38
L1+	CPD-18199	0.9953	13
L1+	CPD-19443	0.9953	20
L1+	CPD-12804	0.9953	41
L1+	CPD-22897	0.9952	95
L1+	CPD-6747	0.9952	20
L1+	CPD-14982	0.9952	54
L1+	CPD-19371	0.9952	58
L1+	CPD-11415	0.9952	15
L1+	CPD-14188	0.9952	42
L1+	CPD-7561	0.9952	20
L1+	CPD-19429	0.9952	22
L1+	ALPHA-METHYL-5-ALPHA-ERGOSTA	0.9952	30
L1+	GEISSOSCHIZINE	0.9952	26
L1+	CPD-9744	0.9952	30
L1+	CPD-19105	0.9952	17
L1+	CPD-14479	0.9952	38
L1+	CPD-19432	0.9952	20
L1+	CPD-19463	0.9952	20
L1+	CPD-4944	0.9952	11
L1+	CPD-13893	0.9952	27
L1+	CPD-25658	0.9952	34
L1+	CPD-26519	0.9951	68
L1+	CPD-18943	0.9951	16
L1+	CPD-5303	0.9951	37
L1+	CPD-14993	0.9951	45
L1+	13-HYDROXYLUPININE	0.9951	19
L1+	CPD-14634	0.9951	42
L1+	CPD-25926	0.9951	53
L1+	CPD-14632	0.9951	40
L1+	CPD-21935	0.9951	44
L1+	CPD-7633	0.9951	63
L1+	CPD-13113	0.9951	15
L1+	CPD-14354	0.9951	78
L1+	CPD-21505	0.9951	28
L1+	CPD-7167	0.9951	19
L1+	CPD-19493	0.9951	9
L1+	CPD-23570	0.9951	32
L1+	CPD-19412	0.9951	23
L1+	CPD-19374	0.9951	59
L1+	CODEINONE	0.9951	22
L1+	STAUROSPORINE	0.9950	35
L1+	PROCLAVAMINATE	0.9950	14
L1+	CPD-7168	0.9950	15
L1+	CPD-19372	0.9950	58
L1+	CPD-25570	0.9950	23
L1+	CPD-25571	0.9950	23
L1+	CPD-16668	0.9950	22
L1+	CPD-25572	0.9950	23
L1+	CPD-7644	0.9950	13
L1+	CPD-10455	0.9950	14
L1+	CPD-19444	0.9950	20
L1+	CPD-15231	0.9950	32
L1+	CPD-17522	0.9950	24
L1+	CPD-44	0.9950	11
L1+	CPD-10083	0.9950	35
L1+	CPD-13216	0.9950	37
L1+	CPD-19298	0.9949	57
L1+	CPD-25681	0.9949	32
L1+	CPD-25678	0.9949	34
L1+	CPD-25656	0.9949	35
L1+	CPD-9475	0.9949	46
L1+	CPD-25648	0.9949	39
L1+	CPD-18312	0.9949	14
L1+	CPD-26517	0.9949	68
L1+	CPD-23229	0.9949	144
L1+	CPD-21120	0.9949	13
L1+	CPD-18789	0.9949	27
L1+	CPD-19434	0.9949	20
L1+	CPD-22837	0.9949	31
L1+	CPD-21433	0.9949	22
L1+	CPD-9461	0.9949	56
L1+	CPD-15421	0.9949	49
L1+	CPD-25659	0.9949	37
L1+	CPD-25392	0.9949	34
L1+	CPD-18790	0.9949	35
L1+	CPD-26246	0.9949	51
L1+	CPD-13925	0.9949	36
L1+	CPD-22779	0.9949	16
L1+	CPD-15739	0.9948	39
L1+	CPD-16677	0.9948	31
L1+	CPD-8162&&CPD-8164	0.9948	64
L1+	CPD-14649	0.9948	22
L1+	CPD-14262	0.9948	32
L1+	CPD-14352	0.9948	77
L1+	CPD-17025	0.9948	29
L1+	CPD-23225	0.9948	100
L1+	CPD-10529	0.9948	27
L1+	CPD-26254	0.9948	34
L1+	CPD-25680	0.9948	32
L1+	CPD-25215	0.9948	27
L1+	CPD-24197	0.9948	135
L1+	CPD-19366	0.9948	42
L1+	CPD-14519	0.9948	39
L1+	CPD-14627	0.9947	30
L1+	CPD-1909	0.9947	11
L1+	BACCATIN-III	0.9947	42
L1+	CPD-17196	0.9947	33
L1+	CPD-14524	0.9947	39
L1+	CPD-11661	0.9947	55
L1+	CPD-17235	0.9947	90
L1+	CPD-4602	0.9947	26
L1+	CPD-21122	0.9947	14
L1+	CPD-9665	0.9947	12
L1+	CPD-11233	0.9947	22
L1+	CPD0-1118	0.9947	18
L1+	CPD-13711	0.9946	17
L1+	CPD-25631	0.9946	46
L1+	CPD-14485	0.9946	33
L1+	CPD-19327	0.9946	139
L1+	CPD-16972	0.9946	33
L1+	CPD-8168	0.9946	55
L1+	CPD-12416	0.9946	33
L1+	CPD-19399	0.9946	33
L1+	16-EPIVELLOSIMINE&&VELLOSIMINE	0.9946	22
L1+	CPD-20260	0.9946	21
L1+	CPD-1981	0.9945	42
L1+	CPD-7631	0.9945	42
L1+	CPD-16376	0.9945	62
L1+	CPD-18134	0.9945	14
L1+	CPD-18442	0.9945	34
L1+	CPD-14633	0.9945	41
L1+	CPD-22099	0.9945	32
L1+	CPD-17663	0.9945	45
L1+	O-14-ALPHA-L-DIHYDROSTREPTOSYL-STREPTID	0.9945	32
L1+	CPD-25677	0.9945	33
L1+	CPD-4943	0.9945	11
L1+	CPD-19922	0.9945	24
L1+	CPD-14523	0.9945	39
L1+	CPD-15446	0.9945	45
L1+	CPD-26250	0.9945	32
L1+	CPD-5944	0.9945	11
L1+	CPD-15529	0.9944	58
L1+	4-SULFOBENZALDEHYDE	0.9944	12
L1+	CPD-22396	0.9944	94
L1+	CPD-26048	0.9944	18
L1+	CPD-17504	0.9944	22
L1+	CPD-25668	0.9944	39
L1+	CPD-12071	0.9944	59
L1+	CPD-18955	0.9944	17
L1+	CPD-10781	0.9944	13
L1+	CPD-19413	0.9944	22
L1+	CPD-18148	0.9944	13
L1+	CPD-19464	0.9944	20
L1+	CPD0-2075	0.9944	9
L1+	RIFAMYCIN-O	0.9944	54
L1+	CPD-17827	0.9943	60
L1+	CPD-21550	0.9943	29
L1+	CPD-23582	0.9943	23
L1+	CPD-15449	0.9943	33
L1+	CPD-12412	0.9943	28
L1+	CPD-26514	0.9943	58
L1+	CPD-18184	0.9943	22
L1+	CPD-10893	0.9943	34
L1+	CPD-12098	0.9942	95
L1+	CPD-22529	0.9942	21
L1+	CPD-12874	0.9942	17
L1+	CPD-25667	0.9942	39
L1+	CPD-23751	0.9942	110
L1+	CPD-16848	0.9942	28
L1+	CPD-7557	0.9942	16
L1+	CPD-14625	0.9942	30
L1+	CPD-15447	0.9942	34
L1+	CPD-10419	0.9942	14
L1+	CPD-14348	0.9942	58
L1+	CPD-229	0.9942	26
L1+	CPD-13627	0.9942	16
L1+	CPD-12683	0.9941	12
L1+	CPD-21319	0.9941	34
L1+	CPD-7169	0.9941	26
L1+	CPD-16368	0.9941	90
L1+	CPD-9669	0.9941	23
L1+	CPD-14483	0.9941	34
L1+	CPD2DNV-34	0.9941	219
L1+	CPD-21572	0.9941	26
L1+	CPD-15197	0.9941	45
L1+	CPD-19499	0.9941	13
L1+	CPD-8864	0.9941	7
L1+	CPD-21549	0.9941	29
L1+	LUCIFERIN	0.9940	40
L1+	CPD-15505	0.9940	31
L1+	CPD-18198	0.9940	10
L1+	CPD-2202	0.9940	22
L1+	17-O-DEACETYLVINDOLINE	0.9940	30
L1+	CPD-15898	0.9940	13
L1+	CPD-12411	0.9940	28
L1+	CPD-24255	0.9939	182
L1+	CPD-14886	0.9939	37
L1+	CPD-9720	0.9939	58
L1+	CPD-17828	0.9939	110
L1+	CPD-710	0.9939	29
L1+	CPD-19929	0.9939	16
L1+	CPD-8161&&CPD-8163	0.9939	64
L1+	CPD-19445	0.9939	20
L1+	CPD-9742	0.9939	30
L1+	CPD-16861	0.9939	45
L1+	CPD-21609	0.9938	45
L1+	CPD-7164	0.9938	27
L1+	17-O-ACETYLNORAJMALINE	0.9938	26
L1+	CPD-12409	0.9938	22
L1+	CPD-8083	0.9938	66
L1+	CPD-18183	0.9938	20
L1+	CPD-11971	0.9938	15
L1+	CPD-25208	0.9938	25
L1+	CPD-24281	0.9938	234
L1+	CPD2DNV-26	0.9938	123
L1+	CPD0-1464	0.9938	13
L1+	CPD-19506	0.9938	15
L1+	CPD-24021	0.9937	150
L1+	CPD-4945	0.9937	11
L1+	CPD-24562	0.9937	15
L1+	CPD-16679	0.9937	21
L1+	CPD-16719	0.9937	21
L1+	CPD-21869	0.9937	50
L1+	CPD-24080	0.9937	113
L1+	CPD-15262	0.9937	28
L1+	16-METHOXY-23-DIHYDRO-3-HYDROXYTABERSON	0.9937	28
L1+	CPD-16440	0.9937	13
L1+	CPD-21541	0.9937	18
L1+	CPD-24565	0.9936	14
L1+	CPD-19930	0.9936	15
L1+	CPD-21266	0.9936	21
L1+	CPD-20264	0.9936	20
L1+	CPDQT-26	0.9936	42
L1+	CPD-17233	0.9936	56
L1+	CPD-13571	0.9936	18
L1+	CPD0-1288	0.9936	15
L1+	CPD-18044	0.9936	110
L1+	CPD-12408	0.9936	22
L1+	CPD-20325	0.9936	22
L1+	CPD-10852	0.9936	13
L1+	CPD-24086	0.9936	223
L1+	CPD-24431	0.9935	105
L1+	CPD-21315	0.9935	22
L1+	CPD-16549	0.9935	10
L1+	CPD-26569	0.9935	30
L1+	CPD-20716	0.9935	20
L1+	CPD-26042	0.9935	35
L1+	CPD-21865	0.9935	54
L1+	CPD-4744	0.9934	18
L1+	CPD-23548	0.9934	14
L1+	CPD-18331	0.9934	33
L1+	CPD-18244	0.9934	42
L1+	CPD-8076&&CPD-8079	0.9934	53
L1+	CPD-16660	0.9934	28
L1+	CPD-20238	0.9934	42
L1+	CPD-21413	0.9934	62
L1+	CPD-18426	0.9934	25
L1+	CPD-22883	0.9934	28
L1+	CPD-7761&&CPD-7781&&CPD-7791&&CPD-7825	0.9934	46
L1+	CPD-24125	0.9933	257
L1+	CPD-9813	0.9933	43
L1+	5Z13E-15S-9-ALPHA15-DIHYDROXY-11-O	0.9933	25
L1+	RED-COENZYME-F420	0.9933	53
L1+	CPD-23734	0.9933	119
L1+	CPD-13248	0.9932	17
L1+	CPD-19740	0.9932	26
L1+	CPD-18671	0.9932	43
L1+	CPD-12415	0.9932	33
L1+	CPD-713	0.9932	30
L1+	CPD-24087	0.9931	224
L1+	CPD-20429	0.9930	44
L1+	CPD-20128	0.9930	10
L1+	CPD-17209	0.9930	67
L1+	CPD-7202	0.9930	16
L1+	CPD-3744	0.9929	8
L1+	CPD-18686	0.9929	43
L1+	CPDQT-523	0.9929	45
L1+	CPD-7558	0.9929	16
L1+	N-6-AMINOHEXANOYL-6-AMINOHEXANOATE	0.9928	17
L1+	CPD-13796	0.9928	31
L1+	CPD-13095	0.9928	26
L1+	CPD-20789	0.9927	28
L1+	CPD-9721	0.9927	78
L1+	CPD-7841	0.9926	111
L1+	CPD-20705	0.9926	17
L1+	CPD-18153	0.9926	15
L1+	CPD-6623	0.9926	49
L1+	CPD-18861	0.9926	45
L1+	CPD-9787	0.9926	27
L1+	CPD0-934	0.9926	207
L1+	CPD-9415	0.9926	35
L1+	10-HYDROXYDIHYDROSANGUINARINE	0.9926	26
L1+	CPD-9786	0.9926	26
L1+	CPD-14995	0.9926	54
L1+	CPD-17826	0.9925	65
L1+	CPD-24781	0.9925	22
L1+	CPD-17455	0.9925	22
L1+	CPD-17735	0.9925	82
L1+	CPD-22598	0.9925	31
L1+	CPD-22102	0.9925	37
L1+	CPD-14991	0.9925	43
L1+	CPD-8714	0.9924	21
L1+	CPD-10169	0.9924	28
L1+	CPD-8675	0.9924	62
L1+	CPD0-2527	0.9924	9
L1+	CPD-9726	0.9924	33
L1+	CPD-13541	0.9923	23
L1+	CPD-12996	0.9923	51
L1+	CPD-22611	0.9923	66
L1+	CPD-9785	0.9923	29
L1+	CPD-25214	0.9923	26
L1+	CPD-883	0.9923	8
L1+	CPD-19220	0.9923	12
L1+	CPD-13749	0.9923	22
L1+	CPD-18875	0.9923	44
L1+	CPD-17500	0.9923	52
L1+	CPD-19674	0.9922	92
L1+	CPD-9616	0.9922	23
L1+	CPD-16701	0.9922	18
L1+	CPD-24202	0.9922	18
L1+	CPD-8633	0.9922	32
L1+	VIOLACEIN	0.9922	26
L1+	CPD-11860	0.9922	23
L1+	CPD-18624	0.9922	48
L1+	CPD-21879	0.9921	46
L1+	CPD-15729	0.9921	30
L1+	CPD-25424	0.9921	25
L1+	CPD-25632	0.9921	55
L1+	CPD-16628	0.9921	34
L1+	CPD-19868	0.9921	26
L1+	CPD1G-1346	0.9921	112
L1+	CPD-6626	0.9920	71
L1+	CPD-145	0.9920	12
L1+	CPD-18695	0.9920	40
L1+	CPD-13021	0.9920	20
L1+	CPD-11746	0.9920	13
L1+	CPD-13824	0.9920	50
L1+	CPD-7560	0.9920	19
L1+	CYCLOEUCALENOL	0.9920	31
L1+	CPD-13826	0.9920	36
L1+	CPD-18995	0.9920	9
L1+	CPD-21585	0.9919	56
L1+	CPD-14323	0.9919	27
L1+	CPD-18706	0.9919	83
L1+	CPD-26038	0.9919	22
L1+	CPD-14942	0.9919	25
L1+	CPD-24149	0.9919	111
L1+	CPD-17829	0.9918	105
L1+	CPD-23587	0.9918	10
L1+	MORPHINE	0.9918	21
L1+	CPD-9261	0.9918	14
L1+	CPD-18156	0.9918	40
L1+	CPD-4406	0.9918	25
L1+	VERATRALDEHYDE	0.9918	12
L1+	CPD-17541	0.9918	22
L1+	CPD-26567	0.9918	27
L1+	CPD-16565	0.9918	11
L1+	CPD-10174	0.9918	26
L1+	CPD-23790	0.9917	123
L1+	CPD-9719	0.9917	63
L1+	CPD-18073	0.9917	40
L1+	CPD-26536	0.9917	105
L1+	CPD-20729	0.9917	20
L1+	CPD-25414	0.9917	26
L1+	CPD-20577	0.9916	17
L1+	CPD-20229	0.9916	34
L1+	CPD-20575	0.9916	13
L1+	CPD-8722	0.9916	21
L1+	MORPHINONE	0.9916	21
L1+	CPD-15474	0.9916	26
L1+	CPD-15911	0.9916	29
L1+	CPD-4742	0.9916	17
L1+	CPD-16539	0.9916	84
L1+	CPD-15720	0.9915	30
L1+	CPD-9048	0.9915	63
L1+	CPD-21545	0.9915	25
L1+	CPD-16675	0.9915	22
L1+	CPD-11462	0.9915	44
L1+	CPD2DNV-24	0.9915	101
L1+	CPD-22772	0.9915	53
L1+	CPD-20226	0.9915	30
L1+	CPD-10011	0.9915	10
L1+	CPD1G-1345	0.9915	111
L1+	CPD-23586	0.9915	12
L1+	CPD-10163	0.9915	27
L1+	CPD-4243	0.9915	23
L1+	CPD-17940	0.9914	13
L1+	CPD-12617	0.9914	46
L1+	CPD-3740	0.9914	15
L1+	CPD-13452	0.9914	103
L1+	CPD-11169	0.9914	9
L1+	CPD2B4Q-8	0.9914	111
L1+	CPD-8723	0.9913	22
L1+	SALUTARIDINOL	0.9913	24
L1+	CPD-9835	0.9913	22
L1+	CPD-19870	0.9913	18
L1+	BILIRUBIN-GLUCURONOSIDE&&CPD-20932	0.9913	55
L1+	CPD-22838	0.9913	32
L1+	CPD-9089	0.9913	66
L1+	CPD-10172	0.9913	29
L1+	CPD-23760	0.9913	111
L1+	CPD-9961	0.9913	16
L1+	CPD-23620	0.9913	18
L1+	CPD-18170	0.9913	51
L1+	CPD-477	0.9912	26
L1+	CPD-4663	0.9912	16
L1+	CPD-15062	0.9912	13
L1+	CPD-21548	0.9912	29
L1+	SCOPOLAMINE	0.9912	22
L1+	CPD-236	0.9912	25
L1+	CPD-8898	0.9912	27
L1+	CPD-8094	0.9912	13
L1+	CPD-9203	0.9912	54
L1+	CPD-15910	0.9912	28
L1+	CPD-21169	0.9912	20
L1+	CPD-10179	0.9912	24
L1+	CPD-11735	0.9912	7
L1+	CPD-20011	0.9911	42
L1+	CPD-14471	0.9911	19
L1+	CPD-10239	0.9911	46
L1+	CPD-15152	0.9911	50
L1+	CPD-21263	0.9911	38
L1+	CPD-15061	0.9911	11
L1+	CPD-23463	0.9911	25
L1+	CPD-9156	0.9911	9
L1+	CPD-22614	0.9911	69
L1+	CPD-8497	0.9911	32
L1+	CPD-17696	0.9911	72
L1+	CPD-14860	0.9911	28
L1+	CPD2DNV-38	0.9911	268
L1+	CPD-11744	0.9911	13
L1+	CPD-18008	0.9910	52
L1+	CPD-20231	0.9910	32
L1+	CPD-15419	0.9910	41
L1+	CPD2B4Q-25	0.9910	220
L1+	CPD-18845	0.9910	45
L1+	CPD-25665	0.9909	40
L1+	CPD-18300	0.9909	23
L1+	CPD-19654	0.9909	71
L1+	CPD-19782	0.9909	9
L1+	CPD-7840	0.9909	113
L1+	CPD-4743	0.9909	17
L1+	CPD-24192	0.9909	209
L1+	CPD-14511	0.9909	10
L1+	CPD-14478	0.9909	37
L1+	CPD-16849	0.9909	32
L1+	CPD-25460	0.9909	8
L1+	CPD-23425	0.9909	13
L1+	CPD1G-1354	0.9909	112
L1+	CPD-23576	0.9909	24
L1+	CPD-13385	0.9909	52
L1+	CPD-12915	0.9908	30
L1+	CPD-7858	0.9908	59
L1+	CPD-12990	0.9908	20
L1+	CPD-25612	0.9908	40
L1+	CPD-19891	0.9907	26
L1+	CPD-19779	0.9907	12
L1+	CPD-16846	0.9907	37
L1+	CPD-16473	0.9907	48
L1+	CPD-26518	0.9907	88
L1+	CPD-21119	0.9907	13
L1+	CPD-9960	0.9907	16
L1+	CPD-25413	0.9907	26
L1+	CPD-13922	0.9907	21
L1+	CPD-17565	0.9907	13
L1+	LOGANATE	0.9907	26
L1+	CPD-22708	0.9907	36
L1+	CPD-246	0.9907	11
L1+	CPD-25583	0.9906	36
L1+	CPD-10457	0.9906	15
L1+	CPD-14494	0.9906	32
L1+	CPD-15445	0.9906	56
L1+	CPD-16388	0.9906	74
L1+	CPD-18603	0.9905	48
L1+	CPD-17567	0.9905	16
L1+	DIHYDROCLAVAMINATE	0.9905	14
L1+	CPD-21877	0.9905	18
L1+	CPD-25653	0.9905	36
L1+	CPD-21166	0.9905	25
L1+	CPD-26516	0.9905	68
L1+	CPD-10081	0.9905	39
L1+	CPD-18332	0.9905	33
L1+	CPD-18230	0.9905	34
L1+	CPD-15412	0.9904	13
L1+	CPD-26664	0.9904	10
L1+	CPD-26253	0.9904	33
L1+	CPD-14830	0.9904	32
L1+	CPD-26236	0.9904	37
L1+	6-HYDROXYPROTOPINE	0.9904	27
L1+	CPD-15945	0.9904	41
L1+	CPD-22778	0.9904	15
L1+	CPD-24085	0.9904	211
L1+	STREPTIDINE-6-PHOSPHATE	0.9904	22
L1+	CPD-17334	0.9903	30
L1+	CPD-17402	0.9903	71
L1+	CPD-9490	0.9903	44
L1+	CPD-10448	0.9903	26
L1+	CPD-17430	0.9903	38
L1+	CPD-17200	0.9903	48
L1+	CPD-13669	0.9903	33
L1+	CPD-22835	0.9903	26
L1+	CPD-21607	0.9903	72
L1+	CPD-14631	0.9903	39
L1+	CPD-18640	0.9903	52
L1+	CPD-19272	0.9903	29
L1+	CPD-12635	0.9902	23
L1+	CPD-17433	0.9902	39
L1+	CPD-14214	0.9902	33
L1+	CPD-9788	0.9902	28
L1+	CPD-12997	0.9902	60
L1+	CPD-10841	0.9902	13
L1+	CPD-10258	0.9902	25
L1+	CPD-9739	0.9901	10
L1+	CPD-22780	0.9901	16
L1+	VINORINE	0.9901	25
L1+	CPD0-1129	0.9900	80
L1+	CPD-13108	0.9900	79
L1+	CPD-24252	0.9900	171
L1+	CPD-10091	0.9900	37
L1+	CPD-8986	0.9900	24
L1+	CPD-18056	0.9899	29
L1+	CPD-8919	0.9899	18
L1+	CPD-23931	0.9899	123
L1+	CPD-13754	0.9899	64
L1+	421-DEHYDROGEISSOSCHIZINE	0.9899	26
L1+	CPD-15837	0.9899	30
L1+	CPD-13097	0.9898	25
L1+	CPD-18937	0.9898	27
L1+	CPD-18940	0.9898	26
L1+	CPD-23780	0.9898	109
L1+	CPD0-2595	0.9898	105
L1+	CPD-8709	0.9898	21
L1+	CPD-22785	0.9897	51
L1+	CPD-23233	0.9897	167
L1+	CPD-9493	0.9897	44
L1+	CPD-21118	0.9897	14
L1+	CPD-15476	0.9897	25
L1+	CPD-17947	0.9897	190
L1+	CPD-25569	0.9897	23
L1+	CPD-26520	0.9897	68
L1+	CPD-18860	0.9897	44
L1+	CPD-16676	0.9897	23
L1+	CPD-20702	0.9897	95
L1+	CPD-22033	0.9897	40
L1+	CPD-26563	0.9897	17
L1+	CPD-17503	0.9897	21
L1+	CPD-14840	0.9897	60
L1+	CPD-25947	0.9896	23
L1+	CPD-15473	0.9896	24
L1+	CPD2DNV-31	0.9896	184
L1+	CPD-4822	0.9896	33
L1+	CPD-419	0.9895	28
L1+	CPD-8718	0.9895	62
L1+	CPD-17864	0.9895	107
L1+	CPD-26292	0.9895	29
L1+	CPD0-882	0.9895	19
L1+	CPD-16612	0.9894	22
L1+	CPDQT-32	0.9894	15
L1+	CPD-17201	0.9894	48
L1+	CPD-9477	0.9894	47
L1+	CPD-14912	0.9894	35
L1+	CPD-19655	0.9894	62
L1+	CPD-22978	0.9894	12
L1+	CPD-9940	0.9894	16
L1+	CPD-18202	0.9893	10
L1+	CPD-11755	0.9893	27
L1+	CPD-9491	0.9893	44
L1+	CPD-18186	0.9893	23
L1+	CPD-21268	0.9893	23
L1+	CPD-12064	0.9893	19
L1+	CPD-25608	0.9893	48
L1+	CPD-17115	0.9892	43
L1+	CPD-19202	0.9892	51
L1+	CPD-8991	0.9892	14
L1+	CPD-14259	0.9892	161
L1+	CPD-19055	0.9892	46
L1+	CPD-14839	0.9892	49
L1+	CPD-17891	0.9892	95
L1+	CPD-3781	0.9892	77
L1+	CPD-8937	0.9892	23
L1+	CPD-25649	0.9892	38
L1+	CPD-14829	0.9892	31
L1+	CPD-18127	0.9892	14
L1+	CPD-20513	0.9892	25
L1+	CPD-23606	0.9891	9
L1+	CPD-12969	0.9891	12
L1+	CPD-662	0.9891	66
L1+	CPD-1080	0.9891	16
L1+	CPD-231	0.9891	9
L1+	CPD-13698	0.9891	75
L1+	CPD-17076	0.9891	26
L1+	CPD-5744	0.9891	39
L1+	CPD-24174	0.9891	242
L1+	CPDQT-416	0.9891	21
L1+	CPD-23733	0.9890	107
L1+	CPD-17536	0.9890	14
L1+	CPD-17242	0.9890	35
L1+	CPD-21438	0.9890	32
L1+	CPD-9846	0.9890	24
L1+	CPD-23987	0.9889	22
L1+	CPD-12359	0.9889	20
L1+	CPD-17871	0.9889	41
L1+	CPD-24487	0.9888	183
L1+	CPD-20141	0.9888	30
L1+	CPD-16638	0.9888	46
L1+	CPD-18229	0.9888	22
L1+	CPD-14140	0.9887	38
L1+	CPD-7965	0.9887	79
L1+	CPD-19761	0.9886	30
L1+	CPD-8987	0.9886	25
L1+	CPD-26037	0.9886	21
L1+	CPD-18655	0.9886	38
L1+	CPD-7238	0.9886	29
L1+	CPD-21133	0.9886	17
L1+	CPD-18556	0.9886	27
L1+	CPD-16971	0.9886	33
L1+	CPD-14469	0.9886	27
L1+	CPD-21891	0.9886	45
L1+	HYDROXY-915-DIOXOPROSTA-13-ENOATE	0.9886	25
L1+	CPD-14888	0.9885	29
L1+	CPD-9718	0.9885	48
L1+	CPD-26183	0.9884	54
L1+	CPD-11906	0.9884	33
L1+	CPD-11411	0.9884	34
L1+	CPD-1834	0.9884	31
L1+	CPD-20127	0.9884	10
L1+	CPD-19834	0.9884	28
L1+	CPD-19213	0.9884	12
L1+	CPD-21853	0.9884	56
L1+	CPD-18277	0.9883	10
L1+	CPD-13834	0.9883	36
L1+	CPD-20239	0.9883	19
L1+	CPD-7973	0.9883	30
L1+	CPD-7275	0.9883	80
L1+	CPD-24649	0.9883	25
L1+	CPD-17948	0.9883	10
L1+	CPD-25046	0.9883	26
L1+	CPDQT-37	0.9883	15
L1+	CPD-17480	0.9883	31
L1+	CPD-15839	0.9883	29
L1+	CPD-18646	0.9883	31
L1+	CPD2DNV-16	0.9883	159
L1+	CPD-7092	0.9882	23
L1+	CPD2B4Q-27	0.9882	198
L1+	CPD-12492	0.9882	33
L1+	CPD-22613	0.9882	68
L1+	CPD-19769	0.9882	45
L1+	CPD-18189	0.9882	23
L1+	CPD-18211	0.9882	26
L1+	CPD-7172	0.9882	23
L1+	CPD-14630	0.9882	39
L1+	CPD-25511	0.9882	23
L1+	CPD1G-774	0.9881	116
L1+	CPD-8706	0.9881	22
L1+	CPD-18794	0.9881	16
L1+	CPD-23781	0.9881	118
L1+	CPD-5521	0.9881	43
L1+	CPD0-1367	0.9880	18
L1+	CPD-9986	0.9880	41
L1+	CPD-4241	0.9880	23
L1+	CPD-21280	0.9880	13
L1+	CPD-19032	0.9880	27
L1+	CPD-19897	0.9879	27
L1+	CPD-21864	0.9879	50
L1+	CPD-7613	0.9879	62
L1+	CPD-9472	0.9879	45
L1+	CPD-14985	0.9879	58
L1+	CPD-9216	0.9879	40
L1+	CPD-15798	0.9879	25
L1+	3-BROMOPYRUVATE	0.9879	7
L1+	CPD-708	0.9879	29
L1+	CPD-11457	0.9879	40
L1+	CPD-9722	0.9879	73
L1+	CPD-13835	0.9878	37
L1+	CPD-26535	0.9878	95
L1+	CPD-9789	0.9878	27
L1+	CPD-14115	0.9878	18
L1+	CPD-19763	0.9878	31
L1+	CPD0-1581	0.9878	21
L1+	CPD-12388	0.9877	24
L1+	CPD-14521	0.9877	39
L1+	CPD-21736	0.9877	32
L1+	CPD-13833	0.9877	33
L1+	CPD-14891	0.9876	29
L1+	CPD-23918	0.9876	125
L1+	CPD-9306	0.9876	9
L1+	CPD-24283	0.9876	239
L1+	CPD-14495	0.9876	32
L1+	CPD-13458	0.9876	22
L1+	CPD-18074	0.9876	41
L1+	CPD-15932	0.9876	37
L1+	CPD-9893	0.9876	27
L1+	CPD-8729	0.9876	22
L1+	CPD-21317	0.9876	32
L1+	CPD-21734	0.9876	31
L1+	CPD-17734	0.9876	73
L1+	CPD-11449	0.9876	43
L1+	CPD-24032	0.9876	206
L1+	CPD-14258	0.9876	150
L1+	CPD-18553	0.9875	25
L1+	CPD-6622	0.9875	38
L1+	CPD-15834	0.9875	30
L1+	CPD-21974	0.9875	43
L1+	CPD-10348	0.9875	52
L1+	CPD-19436	0.9875	20
L1+	CPD-23588	0.9875	10
L1+	CPD-26538	0.9875	128
L1+	CPD-14989	0.9875	44
L1+	CPD-9723	0.9875	68
L1+	CPD-8712	0.9875	22
L1+	CPD-10077	0.9875	33
L1+	CPD-24041	0.9875	248
L1+	CPD-18190	0.9874	24
L1+	CPD-25415	0.9874	25
L1+	CELLOTRIOSE	0.9874	34
L1+	CPD-21880	0.9874	47
L1+	CPD-16640	0.9874	44
L1+	CPD-17874	0.9874	30
L1+	CPD-17800	0.9874	23
L1+	CPD-13825	0.9874	37
L1+	CPD-22765	0.9873	31
L1+	CPD-9040	0.9873	64
L1+	CPD-10898	0.9873	10
L1+	CPD-17241	0.9873	44
L1+	3-DEMETHYLSTAUROSPORINE	0.9873	34
L1+	CPD-8726	0.9873	21
L1+	CPD-16536	0.9873	52
L1+	CPD-26619	0.9873	39
L1+	CPD-10900	0.9873	27
L1+	CPD-18415	0.9872	36
L1+	UBIQUINONE-2	0.9872	23
L1+	CPD-26537	0.9872	116
L1+	CPD-18876	0.9872	47
L1+	CPD-16867	0.9872	14
L1+	CPD-7283	0.9872	34
L1+	CPD-25423	0.9871	25
L1+	CPD-9847	0.9871	22
L1+	CPD-8863	0.9871	6
L1+	DMPBQ	0.9870	30
L1+	CPD-267	0.9870	14
L1+	CPD-24194	0.9870	242
L1+	CPD-18054	0.9870	31
L1+	CPD-19326	0.9870	129
L1+	CPD0-930	0.9869	179
L1+	CPD-9730	0.9869	23
L1+	CPD-12885	0.9869	11
L1+	CPD-22130	0.9869	30
L1+	2-DEHYDRO-3-DEOXY-D-FUCONATE	0.9869	11
L1+	CPD-16560	0.9869	74
L1+	PROTOPINE	0.9869	26
L1+	CPD-22143	0.9869	27
L1+	CPD-21768	0.9868	41
L1+	CPD-22829	0.9868	29
L1+	CPD-23553	0.9868	10
L1+	CPD-23465	0.9868	25
L1+	CPD-17549	0.9868	13
L1+	CPD-20240&&OXIDIZED-PHOTINUS-LUCIFERIN	0.9867	16
L1+	CPD-19928	0.9867	16
L1+	CPD-13803	0.9867	32
L1+	CPD-7170	0.9867	26
L1+	CPD-12033	0.9867	20
L1+	CPD-17875	0.9867	31
L1+	CPD-13042	0.9867	16
L1+	CPD-18762	0.9867	29
L1+	CPD-18295	0.9867	21
L1+	CPD-12352	0.9867	21
L1+	CPD-23829	0.9867	123
L1+	CPD1A0-6123	0.9867	46
L1+	CPD-21429	0.9867	18
L1+	CPD-9728	0.9866	53
L1+	CPD-25584	0.9866	23
L1+	DIGLUCOACETYL-DOCOSANOATE	0.9866	50
L1+	DIHYDROFOLATE	0.9866	32
L1+	CPD-16363	0.9866	87
L1+	CPD-14674	0.9866	20
L1+	CPD-12580	0.9866	32
L1+	TRICHODIENE-CPD	0.9866	15
L1+	CPD-21573	0.9866	26
L1+	CPD-12037	0.9865	19
L1+	CPD1F-86	0.9865	27
L1+	CPD-9529	0.9865	20
L1+	3-ENOLPYRUVYL-SHIKIMATE-5P	0.9865	21
L1+	CPD-9486	0.9865	47
L1+	CPD-18381	0.9865	16
L1+	CPD-19898	0.9864	26
L1+	CPD-19342	0.9864	148
L1+	CPD-21851	0.9864	55
L1+	CPD-20142	0.9864	18
L1+	CPD-14510	0.9864	15
L1+	CPD-17012	0.9864	13
L1+	CPD-4661	0.9864	17
L1+	PHOTINUS-LUCIFERIN	0.9864	18
L1+	CPD-22397	0.9864	96
L1+	CPD-18658	0.9864	41
L1+	CPD-14734	0.9864	28
L1+	CPD-24734	0.9864	25
L1+	CPD-21469	0.9864	36
L1+	CPD-13616	0.9864	16
L1+	CPD-16641	0.9864	43
L1+	CPD-9724	0.9864	43
L1+	CPD-24183	0.9864	30
L1+	CPD-24187	0.9863	32
L1+	CPD-26039	0.9863	23
L1+	CPD0-2581	0.9863	35
L1+	CPD-24111	0.9862	114
L1+	CPDQT-435	0.9862	35
L1+	CPD-15736	0.9862	37
L1+	CPD-13827	0.9862	27
L1+	CPD-19710	0.9861	43
L1+	CPD-17592	0.9861	27
L1+	CPD-17890	0.9861	107
L1+	CPD-18889	0.9861	66
L1+	CPD-13755	0.9861	64
L1+	CPD-16605	0.9861	96
L1+	CPD2B4Q-9	0.9861	123
L1+	CPD-16864	0.9861	47
L1+	CPD-15143	0.9860	9
L1+	CPD-12908	0.9860	31
L1+	CPD-9488	0.9860	45
L1+	CPD0-1308	0.9860	10
L1+	CPD-14502	0.9860	34
L1+	CPD-4615	0.9860	27
L1+	CPD-17401	0.9860	71
L1+	CPD-18278	0.9859	10
L1+	CPD-16528	0.9859	67
L1+	8-Oxo-dGTP	0.9859	32
L1+	1R2S-EPHEDRINE	0.9859	12
L1+	CPD-18645	0.9859	31
L1+	CPD-9826	0.9859	22
L1+	CPD-10165	0.9859	28
L1+	CPD-18301	0.9859	24
L1+	CPD-18425	0.9858	28
L1+	CPD-15259	0.9858	37
L1+	CPD-14319	0.9858	27
L1+	CPD-9891	0.9858	41
L1+	CPD-36	0.9858	26
L1+	CPD-22758	0.9857	58
L1+	CPD-19364	0.9857	31
L1+	CPD-9954	0.9857	12
L1+	CPD-13378	0.9856	94
L1+	CPD-17487	0.9856	60
L1+	CPD-4607	0.9856	28
L1+	CPD-18060	0.9856	28
L1+	CPD-11541	0.9856	31
L1+	CPD-21967&&CPD-21970	0.9856	23
L1+	CPD-20752	0.9856	20
L1+	CPDMETA-13651	0.9856	26
L1+	CPD-9729	0.9856	28
L1+	CPD-21439	0.9856	32
L1+	CPD-11889	0.9855	34
L1+	CPD-19109	0.9855	14
L1+	CPD-19864	0.9855	19
L1+	CPD-18541	0.9855	76
L1+	CPD-14138	0.9855	33
L1+	CPD-14167	0.9855	42
L1+	CPD-21131	0.9855	17
L1+	CPD-15448	0.9855	45
L1+	CPD-23984	0.9855	22
L1+	CPD-25596	0.9855	18
L1+	CPD-23478	0.9854	11
L1+	CPD-24139	0.9853	212
L1+	CPD-24314	0.9853	71
L1+	CPD-24313	0.9853	52
L1+	CPD-8499	0.9853	30
L1+	CPD-26512	0.9853	58
L1+	CPD-15997	0.9853	37
L1+	CPD-11961	0.9853	23
L1+	CPD-23604	0.9853	8
L1+	CPD-24109	0.9852	227
L1+	CPD-24051	0.9852	251
L1+	CPD-15913	0.9852	29
L1+	CPD-20711	0.9852	16
L1+	CPD-18694	0.9852	40
L1+	CPD-21781	0.9852	18
L1+	CPDQT-34	0.9852	17
L1+	CPD-17018	0.9852	20
L1+	CPD-18872	0.9852	62
L1+	CPD2B4Q-14	0.9852	48
L1+	CPD-16863	0.9852	46
L1+	CPD-23702	0.9851	28
L1+	UDP-N-ACETYLMURAMATE	0.9851	44
L1+	CPD-12907	0.9851	31
L1+	CPD-16666	0.9851	23
L1+	CPD-23424	0.9851	13
L1+	CPD-8711	0.9850	21
L1+	CPD-9217	0.9850	29
L1+	CPD-18243	0.9849	21
L1+	CPD-26577	0.9849	26
L1+	CPD0-1472	0.9849	41
L1+	CPD-26024	0.9849	20
L1+	CPD-9164	0.9849	12
L1+	CPD-12363	0.9849	43
L1+	CPD-22035	0.9849	44
L1+	CPD-634	0.9849	33
L1+	CPD-19400	0.9849	34
L1+	CPD-13433	0.9848	22
L1+	CPD-25490&&CPD-25492	0.9848	32
L1+	CPD-19597	0.9848	8
L1+	CPD-6745	0.9847	24
L1+	CPD-8614	0.9847	29
L1+	CPD-16747	0.9847	43
L1+	CPD-17551	0.9847	14
L1+	2-OXOSUCCINAMATE	0.9846	9
L1+	CPD-12385	0.9846	21
L1+	CPD-12910	0.9846	29
L1+	CPD-15799	0.9846	23
L1+	CPD-9482	0.9846	33
L1+	TETRACHLOROHYDROQUINONE	0.9845	12
L1+	CPD-4407	0.9845	25
L1+	CPD-11479	0.9845	22
L1+	CPD-8634	0.9845	32
L1+	DIHYDROSTREPTOMYCIN-6-PHOSPHATE	0.9845	44
L1+	LUTEOLIN-7-O-BETA-D-DIGLUCURONIDE	0.9844	45
L1+	CPD-24098	0.9844	233
L1+	CPD-7097	0.9844	20
L1+	CPD-9138	0.9844	16
L1+	CPD-15117	0.9844	10
L1+	CPD-23552	0.9843	10
L1+	CPD-7524	0.9843	40
L1+	CPD-21269	0.9843	18
L1+	CPD-14441	0.9843	8
L1+	CPD-9090	0.9843	66
L1+	CPD-20754	0.9843	13
L1+	CPD-14836	0.9842	71
L1+	CPD-20576	0.9842	19
L1+	CPD-11568	0.9842	24
L1+	CPD-20713	0.9842	19
L1+	3-INDOLYLGLYCOLALDEHYDE	0.9842	13
L1+	CPD-23227	0.9842	122
L1+	DIHYDROMACARPINE	0.9842	29
L1+	CPD-16564	0.9842	11
L1+	CPD-16608	0.9842	9
L1+	CPD-21265	0.9841	20
L1+	CPD-17421	0.9841	32
L1+	CPD-26378	0.9841	19
L1+	CPD-14751	0.9841	24
L1+	CPD-15468	0.9841	25
L1+	CPD-13237	0.9841	56
L1+	CPD-16426	0.9841	37
L1+	METHYLENE-THF	0.9841	33
L1+	CPD-17832	0.9841	90
L1+	CPD-19447	0.9841	21
L1+	CPD4FS-8	0.9840	18
L1+	CPD-4610	0.9840	27
L1+	CPDMETA-13652	0.9840	26
L1+	CPD1F-431	0.9840	53
L1+	CPD-18630	0.9840	36
L1+	CPD-11572	0.9840	9
L1+	CPD-23462	0.9840	25
L1+	CPD-13226	0.9840	52
L1+	CPD-26660	0.9840	11
L1+	CPD-18151	0.9840	14
L1+	CPD0-920	0.9840	19
L1+	CPD-697	0.9839	34
L1+	CPD-20728	0.9839	21
L1+	CPD-8073	0.9839	53
L1+	CPD-13756	0.9839	64
L1+	CPD-12364	0.9838	20
L1+	CPD-15042	0.9838	37
L1+	CPD-22603	0.9838	17
L1+	CPD-12036	0.9838	20
L1+	CPD-13923	0.9838	22
L1+	CPD1F-420	0.9838	42
L1+	CPD-19008	0.9838	11
L1+	CPD-11756	0.9838	38
L1+	CPD-716	0.9838	32
L1+	CPD-143	0.9837	15
L1+	CPD-7174	0.9837	23
L1+	CPD-18994	0.9837	8
L1+	CPD-17862	0.9837	114
L1+	5-FORMYL-THF	0.9837	34
L1+	CPD-17809	0.9837	15
L1+	CPD-9165	0.9836	9
L1+	CPD-9725	0.9836	38
L1+	ANHYDROTETRACYCLINE	0.9836	31
L1+	CPD-19481	0.9836	17
L1+	CPD-20977	0.9836	18
L1+	CPD-26612	0.9836	42
L1+	CPD-7897	0.9836	26
L1+	CPD-9416	0.9836	35
L1+	CPD-21973	0.9836	45
L1+	CPD-9464	0.9835	67
L1+	CPD-18357	0.9835	66
L1+	CPD-8708	0.9835	22
L1+	CPD-12884	0.9835	16
L1+	CPD-19233	0.9835	22
L1+	CPD-13023	0.9835	21
L1+	CPD-18609	0.9835	47
L1+	CPD-9734	0.9834	8
L1+	CPD-25942	0.9834	35
L1+	CPD-21923	0.9834	51
L1+	5-BETA-CHOLESTANE-3-ALPHA7-TETRAOL	0.9834	31
L1+	CPD-11887	0.9834	35
L1+	CPD-18279	0.9834	10
L1+	CPD-16637	0.9834	47
L1+	CPD-12358	0.9833	19
L1+	CPD-20717	0.9833	23
L1+	CPD-21917	0.9833	51
L1+	DEMETHYLMACROCIN	0.9833	62
L1+	CPD-9124	0.9833	28
L1+	CPD-251	0.9833	25
L1+	CPD-25489&&CPD-25491	0.9832	36
L1+	CPD-21611	0.9832	61
L1+	CPD-12467	0.9832	11
L1+	RENILLA-LUCIFERIN	0.9832	31
L1+	CPD-9487	0.9832	47
L1+	CPD-12988	0.9832	20
L1+	CPD-5662	0.9832	16
L1+	CPD-22766	0.9831	31
L1+	CPD-13947	0.9831	28
L1+	CPD-22745	0.9831	25
L1+	CPD-11521	0.9831	66
L1+	CPD-18226	0.9830	35
L1+	CPD-19843	0.9830	44
L1+	CPD-17481	0.9830	30
L1+	CPD-21890	0.9830	46
L1+	CPD-21241	0.9830	27
L1+	CPD-22822	0.9830	10
L1+	ENT-KAUR-16-EN-19-OL	0.9829	21
L1+	CPD-12167	0.9829	30
L1+	CPD-13539	0.9829	22
L1+	CPD-15414	0.9829	12
L1+	CPD-20753	0.9828	20
L1+	CPD-12165	0.9828	30
L1+	CPD-21162	0.9828	30
L1+	CPD-11412	0.9828	33
L1+	CPD-26610	0.9828	22
L1+	CPD-24765	0.9828	11
L1+	CPD-16364	0.9827	89
L1+	CPD-23643	0.9827	9
L1+	CPD-15603	0.9827	35
L1+	D-1-GUANIDINO-1-DEOXY-3-DEHYDRO-SCYLLO-I	0.9827	15
L1+	CPD-7713	0.9827	22
L1+	CPD-20679	0.9827	48
L1+	CPD-18007	0.9827	52
L1+	CPD-6404	0.9827	14
L1+	CPD-14380	0.9827	11
L1+	CPD-18289	0.9826	10
L1+	CPD-19948	0.9826	18
L1+	CPD-12788	0.9826	147
L1+	CPD-54	0.9826	6
L1+	56-DIHYDROXYINDOLE-2-CARBOXYLATE	0.9826	14
L1+	CPD-11404	0.9826	21
L1+	CPD-26046	0.9826	20
L1+	CPD0-2061	0.9826	18
L1+	CPD-15933	0.9826	36
L1+	CPD-4662	0.9826	16
L1+	CPD-14123	0.9826	11
L1+	CPD-13247	0.9826	10
L1+	CPD-12998	0.9825	69
L1+	CPD-4101	0.9825	30
L1+	CPD-16609	0.9825	9
L1+	CPD-17108	0.9824	41
L1+	CPD-14353	0.9824	27
L1+	CPD-26547	0.9824	236
L1+	CPD-4182	0.9824	30
L1+	CPD-19438	0.9824	21
L1+	CPD-26320	0.9824	13
L1+	CPD-22663	0.9824	11
L1+	CPD-24123	0.9824	128
L1+	CPD-10484	0.9823	21
L1+	CPD-22540	0.9823	11
L1+	P-RIBOSYL-4-SUCCCARB-AMINOIMIDAZOLE	0.9823	30
L1+	CPD-11876	0.9823	13
L1+	CPD-8479	0.9823	19
L1+	CPD-9484	0.9823	45
L1+	CPD-17198	0.9823	38
L1+	CPD-20452	0.9823	31
L1+	CPD-3611	0.9823	14
L1+	CPD-22874	0.9823	17
L1+	CPD-15528	0.9822	58
L1+	CPD1G-852	0.9822	199
L1+	CPD-22794	0.9821	53
L1+	CPD-981	0.9821	14
L1+	CPD-10735	0.9821	22
L1+	CPD-14992	0.9821	44
L1+	3-INDOLEGLYOXAL	0.9821	13
L1+	CPD-12895	0.9820	12
L1+	CPD-14360	0.9820	29
L1+	CPD-579	0.9820	11
L1+	CPD-20540	0.9820	23
L1+	CPD-24705	0.9820	30
L1+	CPD-15917	0.9820	15
L1+	CPD-22132	0.9820	30
L1+	CPD-25927	0.9820	75
L1+	CPD-6746	0.9820	16
L1+	CPD0-2663	0.9820	88
L1+	CPD-9938	0.9819	15
L1+	CPD-7545	0.9819	17
L1+	CPD-2205	0.9818	11
L1+	CPD-12355	0.9818	26
L1+	CPD-4124	0.9818	31
L1+	CPD-15741	0.9818	26
L1+	CPD-14514	0.9818	10
L1+	CPD-9460	0.9818	45
L1+	CPD-12787	0.9818	144
L1+	CPD-24299	0.9818	194
L1+	CPD2DNV-15	0.9818	146
L1+	CPD-20726	0.9817	21
L1+	CPD-24305	0.9817	100
L1+	CPD-10536	0.9817	38
L1+	CPD-14841	0.9817	60
L1+	CPD-21192	0.9816	33
L1+	CPD-9981	0.9816	25
L1+	CPD-21922	0.9816	50
L1+	CPD-700	0.9816	29
L1+	CPD-9166	0.9815	10
L1+	CPD-18855	0.9815	21
L1+	CPD-22252	0.9815	27
L1+	CPD-9941	0.9815	15
L1+	CPD-19838	0.9815	32
L1+	CPD-15912	0.9815	29
L1+	CPD-8918	0.9815	25
L1+	CPD-9747	0.9815	31
L1+	CPD-25971	0.9815	33
L1+	CPD-24209	0.9814	16
L1+	CPD-24065	0.9814	22
L1+	CPD-22327	0.9813	35
L1+	CPD-14845	0.9813	62
L1+	CPD-18788	0.9813	16
L1+	CPD-16644	0.9813	29
L1+	CPD-15961	0.9813	12
L1+	CPD-26017	0.9813	25
L1+	CPD-16472	0.9813	48
L1+	CPD-24687	0.9813	25
L1+	CPD-19836	0.9813	31
L1+	CPD-20422	0.9813	43
L1+	CPD-23888	0.9813	111
L1+	CPD-18430	0.9812	29
L1+	2-OXYPHYTANATE	0.9812	23
L1+	CPD-18057	0.9812	27
L1+	CPD-13451	0.9811	69
L1+	CPD-17860	0.9811	92
L1+	PROSTAGLANDIN-H2	0.9811	25
L1+	CPD-7980	0.9811	11
L1+	L-2-AMINOPENTANOIC-ACID	0.9811	8
L1+	CPD-25945	0.9811	28
L1+	ACENAPHTHENEQUINONE	0.9811	14
L1+	CPD-12912	0.9811	32
L1+	CPD-12775	0.9811	14
L1+	CPD-26181	0.9811	55
L1+	CPD-20261	0.9811	21
L1+	CPD-17511	0.9810	13
L1+	CPD-19790	0.9810	30
L1+	CPD-16561	0.9810	83
L1+	CPD-18388	0.9810	60
L1+	CPD-18546	0.9809	14
L1+	CPD-13230	0.9809	5
L1+	CPD-13386	0.9809	53
L1+	CPD-9622	0.9809	25
L1+	CPD-8691	0.9809	21
L1+	CPD-25494	0.9809	37
L1+	CPD-19503	0.9809	14
L1+	CPD-15433	0.9809	113
L1+	CPD-17566	0.9809	16
L1+	CPD-14464	0.9808	18
L1+	CPD-15625	0.9808	12
L1+	CPD-13215	0.9808	28
L1+	CPD-18212	0.9808	27
L1+	CPD-14814	0.9808	28
L1+	CPD-14257	0.9808	108
L1+	CPD-14200	0.9808	15
L1+	QH2	0.9807	23
L1+	CPD-10456	0.9807	25
L1+	CPD-22832	0.9807	56
L1+	CPD-18437	0.9807	45
L1+	CPD-680	0.9807	9
L1+	CPD-12911	0.9806	32
L1+	CPD-26335	0.9806	11
L1+	CPD-16985	0.9806	32
L1+	CPD-10768	0.9806	31
L1+	CPD-14047	0.9806	12
L1+	CPD0-2074	0.9806	10
L1+	4-TOLUENESULFONATE	0.9806	11
L1+	CPD-17482	0.9806	31
L1+	CPD-14976	0.9806	43
L1+	DELTA-TOCOPHEROL	0.9805	29
L1+	CPD-18857	0.9805	22
L1+	CPD-9321	0.9805	20
L1+	CPD-14156	0.9804	22
L1+	CPD-17164	0.9804	39
L1+	CPD-16684	0.9804	48
L1+	CPD-18292	0.9804	12
L1+	CPD-23347	0.9804	12
L1+	CPD-9924	0.9804	23
L1+	CPD-6964	0.9804	17
L1+	CPD-17109	0.9804	41
L1+	CPD-9695	0.9804	46
L1+	CPD-16796	0.9804	31
L1+	ACTINOMYCIN-D	0.9804	90
L1+	CPD-16639	0.9804	45
L1+	CPD-15023	0.9803	53
L1+	CPD-24052	0.9803	126
L1+	CPD-17509	0.9803	14
L1+	CPDQT-28	0.9803	12
L1+	GAMMA-GLUTAMYL-GAMMA-AMINOBUTYRALDEH	0.9802	15
L1+	CPD-15302	0.9802	32
L1+	CPD-18644	0.9802	31
L1+	CPD-18182	0.9801	21
L1+	CPD-24214	0.9801	12
L1+	CPD-18888	0.9801	66
L1+	CPD-10162	0.9801	27
L1+	CPD-7963	0.9800	67
L1+	CPD-20129	0.9800	9
L1+	CPD-19791	0.9800	26
L1+	CPD-12934	0.9800	40
L1+	CPD-18549	0.9800	76
L1+	CPD0-1200	0.9799	12
L1+	CPD-26620	0.9799	52
L1+	CPD-15264	0.9799	27
L1+	CPDQT-40	0.9799	18
L1+	CPD-20015	0.9799	32
L1+	CPD-15838	0.9799	30
L1+	CPD-15411	0.9798	12
L1+	CPD-12487	0.9798	17
L1+	CPD-234	0.9798	14
L1+	CPD-9476	0.9798	36
L1+	CPD-8191	0.9798	18
L1+	CPD-26611	0.9798	21
L1+	CPD-9041	0.9797	65
L1+	CPD-18532	0.9797	16
L1+	CPD-21552	0.9797	26
L1+	CPD-16748	0.9796	41
L1+	CPD-12500	0.9796	34
L1+	CPD-21546	0.9796	26
L1+	CPD-21936	0.9796	32
L1+	CPD-9320	0.9796	19
L1+	CPD0-881	0.9796	24
L1+	CPD-21160	0.9796	34
L1+	CPD-14816	0.9796	34
L1+	CPD-8707	0.9795	21
L1+	CPD-15295	0.9795	50
L1+	CPD-22770&&CPD-22792	0.9795	51
L1+	CPDQT-411	0.9794	10
L1+	CPD-25719	0.9794	22
L1+	CPD-4941	0.9794	11
L1+	CAPSORUBIN	0.9794	44
L1+	CPD-17502	0.9794	21
L1+	CPD-9413	0.9794	17
L1+	CPD-21121	0.9794	14
L1+	CPD-20453	0.9793	32
L1+	CPD-12373	0.9793	11
L1+	CPD-79	0.9793	26
L1+	CPD-18391	0.9793	62
L1+	INDOLE-3-GLYCOL	0.9793	13
L1+	CPD-13667	0.9793	32
L1+	5Z13E-15S-9-ALPHA11-ALPHA15-TRIHY&&CPD-24726	0.9792	25
L1+	CPD-71	0.9792	79
L1+	CPD-9667	0.9792	16
L1+	CPD-8958	0.9792	29
L1+	CPD-8922	0.9792	26
L1+	CPD-17389	0.9792	30
L1+	CPD-9492	0.9791	44
L1+	CPD-25928	0.9791	76
L1+	CPD-19956	0.9791	9
L1+	CPD-14934	0.9791	25
L1+	CPD-11789	0.9791	24
L1+	CPD-23793	0.9790	103
L1+	CPD-2186	0.9790	51
L1+	CPD-20052	0.9790	22
L1+	CPD-21645	0.9789	23
L1+	CPD-24782	0.9789	23
L1+	CPD-21333	0.9789	32
L1+	CPD-17568	0.9789	13
L1+	CPD-25609	0.9789	41
L1+	CPD-18423	0.9789	31
L1+	CPD-25916	0.9789	29
L1+	CPD-22823	0.9789	10
L1+	CPD-17111	0.9789	42
L1+	CPD-4404	0.9789	25
L1+	CPD-8728	0.9788	21
L1+	CPD-9049	0.9788	64
L1+	CPD-24112	0.9788	124
L1+	CPD-23300	0.9788	30
L1+	ALDOSTERONE	0.9788	26
L1+	LUTEOLIN-7-O-BETA-D-GLUCURONIDE	0.9787	33
L1+	4-METHOXY-3-INDOLYLMETHYL-GLUCOSINOLATE	0.9787	31
L1+	CPD-25425	0.9787	25
L1+	CPD-21237	0.9787	23
L1+	CPD-10458	0.9787	26
L1+	CPD-17232	0.9787	47
L1+	CPD-22139	0.9787	30
L1+	CPD-15965	0.9786	11
L1+	CPD-19031	0.9786	26
L1+	CPD-15790	0.9786	10
L1+	CPD-16529	0.9786	65
L1+	CPD-8166	0.9786	55
L1+	CPD-19255	0.9786	33
L1+	CPD-11742	0.9786	13
L1+	CPD-24196	0.9786	140
L1+	CPD-21210	0.9786	34
L1+	CPD-18328	0.9785	32
L1+	FLUORENE	0.9785	13
L1+	CPDQT-406	0.9785	16
L1+	CPD-4611	0.9785	27
L1+	CPD-12909	0.9785	32
L1+	CPD-16667	0.9785	21
L1+	CPD-19955	0.9785	13
L1+	CPD-14517	0.9785	32
L1+	CPD-17103	0.9784	11
L1+	CPD-7662	0.9784	22
L1+	CPD-18387	0.9784	62
L1+	CPD-17574	0.9784	26
L1+	CPD-24114	0.9784	245
L1+	CPD-13457	0.9784	47
L1+	4-HYDROXY-3-INDOLYLMETHYL-GLUCOSINOLATE	0.9783	30
L1+	CPD-12776	0.9783	16
L1+	CPD-7414	0.9782	40
L1+	CPD-26507	0.9782	37
L1+	CPD-14492	0.9782	32
L1+	CPD-12815	0.9782	64
L1+	CPD1G-107	0.9782	140
L1+	CPD-10257	0.9782	24
L1+	CPD66-43	0.9782	23
L1+	CPD-8066	0.9781	67
L1+	CPD0-2518	0.9781	9
L1+	CPD-12501	0.9781	35
L1+	CPD-24545	0.9781	11
L1+	CPD-12072	0.9781	62
L1+	CPD-18213	0.9781	25
L1+	CPD-22728	0.9780	47
L1+	CPD-15000	0.9780	63
L1+	CPD-18870	0.9780	60
L1+	CPD-15420	0.9780	40
L1+	CPD-11522	0.9780	66
L1+	CPD-19047	0.9780	48
L1+	CPD-18406	0.9779	52
L1+	VITEXIN-2-O-B-L-RHAMNOSIDE	0.9779	41
L1+	CPD-22521&&CPD-22523	0.9779	12
L1+	CPD-17013	0.9778	14
L1+	CPD-14128	0.9778	22
L1+	CPD-18862	0.9778	46
L1+	CPD-24366	0.9778	10
L1+	CPD-18405	0.9778	48
L1+	CPD-17804	0.9778	18
L1+	CPD-9212	0.9778	51
L1+	CPD-20631	0.9778	21
L1+	CPD-18299	0.9778	23
L1+	CPD2DNV-14	0.9777	133
L1+	CPD-9167	0.9777	11
L1+	CPD-10520	0.9777	26
L1+	CPD-13246	0.9777	10
L1+	CPD-14122	0.9777	11
L1+	CPD-22588	0.9777	25
L1+	5-10-METHENYL-THF	0.9777	33
L1+	AMIDINOPROCLAVAMINATE	0.9777	17
L1+	CPD-23589	0.9777	12
L1+	CPD-13046	0.9776	10
L1+	CPD-25949	0.9776	21
L1+	CPD-14831	0.9776	32
L1+	CPD-21163	0.9776	33
[truncated: 27,542 more rows]
