# Supplementary material for: Predicting the pathway involvement of metabolites annotated in the MetaCyc knowledgebase
Source: BMC Bioinformatics. 2026 Jan 7;27:36. doi: 10.1186/s12859-025-06358-z (PMC12870939; doi:10.1186/s12859-025-06358-z)
Supplement: Supplementary file 2 — Supplementary Material 2 [file 12859_2025_6358_MOESM2_ESM.csv]

Hierarchy Levels Included	Pathway Name	MCC	Pathway Size
L1+	ALANINE-DEG3-PWY&&ALANINE-SYN2-PWY	0.9825	32
L1+	ARGININE-SYN	0.9838	490
L1+	PWY-7558	0.9790	54
L1+	Gamma-Butyrolactone-Biosynthesis	0.9688	676
L1+	Aldaric-Acid-Degradation	0.9621	337
L1+	TERPENOID-PHYTOALEXINS	0.9642	1551
L1+	Abscisic-Acid-Degradation	0.9611	257
L1+	Brassinosteroid-Biosynthesis	0.9585	1021
L1+	PWY-621	0.9555	166
L1+	3-OH-4-Methyl-Anthranilate-Biosynthesis	0.9602	286
L1+	SUGAR-ACIDS-DEG	0.9670	1457
L1+	Dimethylsulfoniopropionate-Biosynthesis	0.9552	1606
L1+	4-Toluenesulfonate-Degradation	0.9514	163
L1+	PWY-6544	0.9594	1087
L1+	PUR-NUC-SYN	0.9556	1559
L1+	PWY-6788	0.9645	250
L1+	PYR-NUC-SYN	0.9552	1830
L1+	Rubber-Degradation	0.9572	137
L1+	Camphor-Degradation	0.9540	755
L1+	Respiration	0.9567	9472
L1+	Lipid-IV-A-Biosynthesis	0.9514	2727
L1+	PWY-7484	0.9598	196
L1+	Xylan-Degradation	0.9584	280
L1+	PWY-5430	0.9559	282
L1+	PWY-8377	0.9586	198
L1+	Pyrimid-Ribonucleot-De-Novo-Biosyn	0.9573	570
L1+	PWY-8283	0.9559	2631
L1+	Aurachin-Biosynthesis	0.9469	772
L1+	PWY-5478&&TANNIN-SYN	0.9585	1050
L1+	Fermentation-to-Lactate	0.9564	790
L1+	PWY-5755	0.9302	32
L1+	LEUCOANTHOCYANIDIN-SYN	0.9542	295
L1+	Chorismate-Biosynthesis	0.9491	505
L1+	SUGAR-NUCLEOTIDES	0.9453	8139
L1+	PWY-6516	0.9476	1411
L1+	ANAEROBIC-RESPIRATION	0.9544	9092
L1+	P184-PWY	0.9476	210
L1+	CMP-KDO-Biosynthesis	0.9572	260
L1+	GIBBERELLINS-DEGRADATION&&Gibberellin-Inactivation	0.9467	774
L1+	Xylene-Degradation	0.9316	163
L1+	PWY-361	0.9455	668
L1+	CO2-Fixation	0.9463	6633
L1+	DHNA-Biosynthesis&&PWY-5837	0.9414	359
L1+	PWY0-1325	0.9480	104
L1+	PWY-6054	0.9412	1470
L1+	PWY-7477	0.9547	338
L1+	Pinitol-Biosynthesis	0.9410	314
L1+	PWY-5690	0.9390	543
L1+	PHENYLALANINE-SYN	0.9396	431
L1+	Quinate-Degradation	0.9433	1896
L1+	GIBBERELLIN-SYN	0.9424	937
L1+	GLYCOLYSIS	0.9457	355
L1+	PWY-6305	0.9463	44
L1+	PWY-5266	0.9492	326
L1+	FLAVONOID-SYN	0.9438	17334
L1+	Vitamin-B6-Biosynthesis	0.9324	475
L1+	LACTOSE-DEG	0.9404	426
L1+	D-Glucarate-Degradation	0.9454	323
L1+	PWY-6053	0.9379	1489
L1+	ALKALOIDS-SYN	0.9436	14126
L1+	ISOFLAVONOID-PHYTOALEXINS	0.9418	1962
L1+	Shikimate-Degradation	0.9458	1786
L1+	3-Chlorotoluene-Degradation	0.9525	147
L1+	PWY-8056	0.9470	187
L1+	CAROTENOID-SYN	0.9402	8225
L1+	Phophonate-Metabolism	0.9382	1063
L1+	ARGSYN-PWY	0.9361	474
L1+	Terpenoid-Biosynthesis	0.9442	27226
L1+	CARBO-BIOSYNTHESIS	0.9429	10992
L1+	NAD-SYN	0.9401	725
L1+	ARGSYNBSUB-PWY	0.9355	471
L1+	PWY-6234	0.9370	342
L1+	CYANOGENIC-GLUCOSIDE-SYN	0.9382	705
L1+	PWY-6338	0.9321	738
L1+	PWY-5154	0.9375	480
L1+	Halogenated-Aromatics-Biosynthesis	0.9412	1066
L1+	Sorbitol-Biosynthesis	0.9434	314
L1+	PWY-7022	0.9409	271
L1+	PWY-3097	0.9449	584
L1+	PWY-6163	0.9326	260
L1+	Chlorophyll-Biosynthesis	0.9371	5927
L1+	Carveol-Degradation	0.9325	1714
L1+	ISOFLAVONOID-SYN	0.9384	2854
L1+	Indole-3-Acetate-Inactivation	0.9441	984
L1+	Autotrophic-CO2-Fixation	0.9394	6451
L1+	PWY-5273	0.9393	294
L1+	D-Galactarate-Degradation	0.9293	323
L1+	Cholesterol-Degradation	0.9333	3267
L1+	PWY-7835	0.9378	483
L1+	PWY-8012	0.9351	669
L1+	2-Nirobenzoate-Degradation	0.9317	296
L1+	PWY-7238	0.9319	367
L1+	Isopentenyl-Diphosphate-Biosynthesis	0.9425	701
L1+	Nucleotide-Biosynthesis	0.9360	2853
L1+	PWY-5655	0.9329	444
L1+	DENOVOPURINE2-PWY	0.9312	1166
L1+	PWY-8305	0.9299	4392
L1+	Plant-Hormone-Biosynthesis	0.9354	7692
L1+	Abscisic-Acid-Biosynthesis	0.9337	293
L1+	ALANINE-SYN&&PWY0-1061	0.9248	55
L1+	PWY-5484	0.9275	299
L1+	Sulfur-Oxidation	0.9366	3516
L1+	JH-III-Biosynthesis	0.9413	402
L1+	ALANINE-VALINESYN-PWY	0.9298	48
L1+	Sulfite-Oxidation	0.9329	1992
L1+	Photorespiration	0.9323	963
L1+	PWY-7149	0.9366	885
L1+	ARO-PWY	0.9418	308
L1+	CoB-CoM-Reduction	0.9306	1553
L1+	ALKALOIDS	0.9366	1768
L1+	Salicylate-Glycosylation	0.9360	259
L1+	Ribitol-Degradation	0.9402	194
L1+	Chlorotoluene-Degradation	0.9325	445
L1+	PWY-6947	0.9319	2800
L1+	PWY-7933	0.9394	517
L1+	PWY-7772	0.9345	251
L1+	14-Dihydroxy-6-Naphthoate-Biosynthesis	0.9235	234
L1+	PWY-7615	0.9328	500
L1+	AURONE-SYN	0.9255	641
L1+	Pigment-Biosynthesis	0.9349	20300
L1+	PWY-5121	0.9366	460
L1+	GLUCARGALACTSUPER-PWY	0.9291	315
L1+	GLUCUROCAT-PWY	0.9358	1023
L1+	QUINOLINE-ALKALOIDS	0.9318	497
L1+	PWY-7160	0.9348	486
L1+	PWY-8362	0.9259	961
L1+	PWY-6336	0.9335	158
L1+	Heme-Degradation	0.9311	1211
L1+	Benzoate-Degradation	0.9293	401
L1+	AMMASSIM-PWY	0.9338	192
L1+	PWY-5517	0.9343	275
L1+	PWY-7196	0.9249	329
L1+	Ginsenoside-Degradation	0.9365	344
L1+	p-Nitrophenol-Degradation	0.9262	288
L1+	Entner-Duodoroff-Pathways	0.9298	583
L1+	SESQUITERPENE-LACTONE	0.9279	510
L1+	Mevalonate-Pathways	0.9311	499
L1+	Vitamin-B6-Degradation	0.9305	389
L1+	AUXINS-DEGRADATION	0.9225	297
L1+	PWY-7609	0.9311	481
L1+	PWY-7218	0.9361	934
L1+	PWY-7824	0.9206	198
L1+	Phycobilin-Biosynthesis	0.9255	393
L1+	CAFFEINE	0.9303	1252
L1+	ANAGLYCOLYSIS-PWY	0.9193	332
L1+	Sucrose-Biosynthesis	0.9210	521
L1+	Thiosulfate-Oxidation	0.9279	1687
L1+	N-CONTAINING-SECONDARY-CMPD-DEG	0.9357	3849
L1+	Dichlorotoluene-Degradation	0.9354	389
L1+	C1-COMPOUNDS	0.9296	9928
L1+	PWY-5097	0.9322	368
L1+	Divinyl-Ether-Biosynthesis	0.9297	172
L1+	Steroids-Degradation	0.9296	5442
L1+	Purine-Nucleotides-Salvage	0.9295	746
L1+	PWY-7476	0.9331	735
L1+	PWY66-4	0.9284	892
L1+	PWY-8452&&PWY0-1021	0.9718	13
L1+	5-Deoxyadenosine-Degradation	0.9310	140
L1+	Amino-Acid-Degradation	0.9282	8743
L1+	PWY-6378	0.9266	345
L1+	PWY-5991	0.9349	216
L1+	Limonene-Degradation	0.9239	1690
L1+	Fluorene-Degradation	0.9215	331
L1+	GGPP-Biosynthesis	0.9312	718
L1+	GALACTARDEG-PWY	0.9176	301
L1+	QUINATEDEG-PWY	0.9303	1712
L1+	PWY-6928	0.9207	2637
L1+	GLUCARDEG-PWY	0.9380	301
L1+	PWY-5303	0.9279	1682
L1+	Acetylmuramoyl-Pentapeptide-Biosynthesis	0.9304	854
L1+	ORNARGDEG-PWY	0.9284	395
L1+	Lipopolysaccharide-Biosynthesis	0.9256	47878
L1+	PWY-5416&&Resin-Acids-Biosynthesis	0.9252	890
L1+	Queuosine-Biosynthesis	0.9279	264
L1+	PWY-5961	0.9305	1148
L1+	Androstenedione-Degradation	0.9257	1972
L1+	Phosphorus-Compounds	0.9256	1542
L1+	Reductive-TCA-Cycles	0.9194	2040
L1+	PWY-7014	0.9278	401
L1+	N-CONTAINING-GLUCOSIDE-DEG	0.9201	1919
L1+	PWY0-845	0.9266	450
L1+	PLANT-HORMONE-DEG	0.9413	1928
L1+	PWY-1186	0.9197	1571
L1+	PWY-6220	0.9335	332
L1+	PWY0-162	0.9169	466
L1+	Trehalose-Degradation	0.9176	242
L1+	PWY0-166	0.9283	765
L1+	LACTOSEUTIL-PWY	0.9248	226
L1+	METHANOGENESIS	0.9193	4832
L1+	Carriers-Biosynthesis	0.9266	16018
L1+	SHIKIMATEDEG-PWY	0.9260	1698
L1+	Paromamine-Biosynthesis	0.9198	455
L1+	Cofactor-Biosynthesis	0.9243	27141
L1+	Sulfide-Oxidation	0.9231	2087
L1+	CHLORINATED-COMPOUNDS-DEG	0.9212	3221
L1+	PWY-8363	0.9252	950
L1+	PWY-5178	0.9262	305
L1+	Erythritol-Biosynthesis	0.9300	230
L1+	Sulfoaromatics-Degradation	0.9235	397
L1+	COMPLETE-ARO-PWY	0.9256	665
L1+	PWY-5134	0.9163	709
L1+	Chloroaromatic-Compounds-Degradation	0.9280	2106
L1+	PWY-8087	0.9122	289
L1+	PHOTOALL-PWY	0.9112	489
L1+	Organic-solutes-Biosynthesis	0.9295	2958
L1+	PWY66-5	0.9205	1765
L1+	CALVIN-PWY	0.9270	357
L1+	PWY-6713	0.9164	280
L1+	Pyrimidine-De-Novo-Biosyn	0.9256	1670
L1+	DAPLYSINESYN-PWY	0.9178	519
L1+	Sulfur-Disproportionation	0.9220	1958
L1+	Phenol-Degradation	0.9193	367
L1+	Iso-bile-Acids-Biosynthesis	0.9145	349
L1+	PWY-741	0.9303	135
L1+	PWY-7790	0.9181	247
L1+	HORMONE-DEG	0.9227	3200
L1+	PWY-7674	0.9255	224
L1+	D-Carnitine-Degradation	0.9294	291
L1+	Inactivation	0.9259	3076
L1+	GIBBERELLINS-BIOSYNTHESIS	0.9271	849
L1+	Vanillin-Degradation	0.9257	740
L1+	Ethanol-Degradation	0.9297	269
L1+	O-Antigen-Biosynthesis	0.9204	29886
L1+	MEP-Pathways&&NONMEVIPP-PWY&&PWY-7560	0.9165	388
L1+	PWY-7689	0.9187	663
L1+	Antibiotic-Biosynthesis	0.9204	35101
L1+	PWY-6612	0.9178	843
L1+	PWY18C3-6	0.9162	1042
L1+	Gamma-Resorcylate-Degradation&&PWY-7773	0.9218	357
L1+	PWY-6815	0.9202	475
L1+	PWY-8393	0.9060	126
L1+	GLUTAMATE-SYN	0.9072	314
L1+	Citrulline-Biosynthesis&&PWY-5004	0.9159	530
L1+	PWY-3481	0.9175	211
L1+	LIGNAN-SYN	0.9204	1756
L1+	PWY-7269	0.9238	1914
L1+	PWY-7407	0.9145	715
L1+	PWY-7371	0.9306	193
L1+	Anhydromuropeptides-Recycling	0.9192	1012
L1+	DTDPRHAMSYN-PWY	0.9189	344
L1+	PWY-1341	0.9226	2057
L1+	PWY-7756	0.9142	261
L1+	XANTHONE-SYN	0.9145	484
L1+	Chlorophyll-a-Biosynthesis	0.9158	3507
L1+	PWY-7392	0.9248	480
L1+	PWY-13	0.9164	422
L1+	Amino-Acid-Biosynthesis	0.9177	6178
L1+	PWY-7765	0.9220	253
L1+	Folate-Transformations&&PWY-3841	0.9157	1504
L1+	SUCSYN-PWY	0.9161	451
L1+	Bile-Acids-Degradation	0.9130	1678
L1+	Phenylacetate-Degradation	0.9146	2669
L1+	PWY-5392	0.9169	1788
L1+	PWY-8152	0.9181	1787
L1+	TERPENOID-ALKALOIDS	0.9173	2290
L1+	PWY-1962	0.9109	143
L1+	1CMET2-PWY	0.9169	1501
L1+	PWY-6892	0.9222	301
L1+	PWY-7755	0.9094	253
L1+	Ergosterol-Biosynthesis	0.9166	1870
L1+	ANAEROFRUCAT-PWY	0.9212	338
L1+	PWY0-1301	0.9145	72
L1+	PWY-7528	0.9178	306
L1+	Cobamide-De-Novo-Biosynthesis	0.9307	5431
L1+	PWY-6964	0.9050	96
L1+	PWY-7700	0.9124	146
L1+	PWY-3001	0.9182	404
L1+	Caffeine-Biosynthesis	0.9001	167
L1+	STILBENE-SYN	0.9088	569
L1+	Roxarsone-Degradation	0.9266	273
L1+	Tetrahydropterin-Biosynthesis	0.9111	243
L1+	PWY-7156	0.9140	1167
L1+	AIR-Biosynthesis&&PWY-6277	0.9117	634
L1+	PWY-5207	0.9144	1547
L1+	PWY-7851	0.9049	258
L1+	Mannosylglycerate-Biosynthesis	0.9351	131
L1+	Folate-Biosynthesis	0.9105	1937
L1+	Proteinogenic-Amino-Acids-Degradation	0.9264	8177
L1+	Ammonia-Assimilation&&GLUTAMINE-SYN&&PWY-3282&&PWY-5505&&PWY-6963	0.9165	280
L1+	PWY-5787	0.9319	119
L1+	ANTHOCYANIN-SYN	0.9102	5656
L1+	Nitrobenzoate-Degradation	0.9119	330
L1+	NAD-Metabolism	0.9157	2474
L1+	PWY-8331	0.9201	277
L1+	PWY-7185&&UTP-CTP-Dephosphorylation	0.9105	269
L1+	PWY-5497	0.9185	1300
L1+	UMP-Biosynthesis	0.9146	487
L1+	PWY-5364	0.9109	3
L1+	PWY-841	0.9173	1137
L1+	Cobalamin-Biosynthesis	0.9239	6119
L1+	PWY66-161	0.9176	267
L1+	Quinone-Biosynthesis	0.9133	7422
L1+	PWY-5108	0.9113	213
L1+	Rotenoids-Biosynthesis	0.9263	427
L1+	PWY-5705&&URDEGR-PWY	0.9218	55
L1+	Porphyrin-Compounds-Biosynthesis&&Tetrapyrrole-Biosynthesis	0.9147	8320
L1+	Purine-Nucleotide-De-Novo-Biosynthesis	0.9114	1301
L1+	TOLSULFDEG-PWY	0.9113	154
L1+	PWY-6886	0.9089	982
L1+	TCA-GLYOX-BYPASS	0.9029	657
L1+	Adenosylcobamide-Biosynthesis	0.9219	5413
L1+	PWY-5122	0.9185	56
L1+	CDP-Sugar-Biosynthesis	0.9187	636
L1+	PWY-7204	0.9141	249
L1+	PWY-6944	0.9135	1638
L1+	GLUCOSINOLATE-DEG	0.9132	1792
L1+	TOLUENE-DEG-DIOL-PWY	0.9123	139
L1+	PWYQT-4450	0.8942	1931
L1+	PWY-2261	0.9075	283
L1+	P341-PWY	0.9193	237
L1+	PWY-7701	0.9075	1774
L1+	Ethylene-Biosynthesis	0.9077	3180
L1+	PWY-6969&&TCA	0.9059	652
L1+	Pectin-Degradation	0.9079	142
L1+	PWY-8364	0.9121	1688
L1+	PWY-6629&&TRYPTOPHAN-BIOSYNTHESIS	0.9130	501
L1+	PWY-5464	0.9137	812
L1+	PWY-6505	0.9150	448
L1+	PWY-5306	0.9124	1955
L1+	Mannitol-Degradation	0.9145	258
L1+	PWY-5420	0.9152	259
L1+	TYROSINE-SYN	0.9193	561
L1+	PHENYLPROPANOID-SYN	0.9185	25252
L1+	ASPARAGINE-BIOSYNTHESIS	0.9049	103
L1+	GLYCEROL-DEG	0.9097	785
L1+	PWY2PN3-13	0.9126	215
L1+	INDOLE-ALKALOIDS	0.9071	3800
L1+	PWY-7537	0.9166	568
L1+	PWY-7245	0.9042	2008
L1+	PWY-6594	0.9075	544
L1+	Aminopropanol-Phosphate-Biosynthesis	0.9176	196
L1+	PWY-6749	0.9138	601
L1+	ASPARAGINE-SYN	0.9112	167
L1+	FLUORENE-DEG-9-ONE-PWY	0.9085	316
L1+	Ascorbate-Biosynthesis	0.9209	1520
L1+	Lactaldehyde-Degradation	0.9061	263
L1+	PWY-6121	0.9056	631
L1+	PWY-6604	0.9082	625
L1+	PWY-5163	0.9069	177
L1+	Chlorophyllide-a-Biosynthesis	0.9098	2025
L1+	Propane-Degradation	0.9127	222
L1+	L-Ornithine-Biosynthesis	0.9144	565
L1+	DITERPENOID-SYN	0.9078	5564
L1+	PWY-6595	0.9103	202
L1+	N-CONTAINING-SECONDARY-CMPD-SYN	0.9116	21810
L1+	PWY-5954	0.9124	483
L1+	Archaeal-Lipid-Biosynthesis	0.9012	2300
L1+	METHGLYUT-PWY	0.9073	445
L1+	PWY-6165	0.9058	457
L1+	PWY-7535	0.9288	381
L1+	PWY0-381	0.9094	665
L1+	GLYCOLYSIS-E-D	0.9097	500
L1+	PHYTOALEXIN-DEG	0.9126	553
L1+	ASPARAGINE-DEG&&PWY-4002	0.9067	1320
L1+	PWY-7071	0.9187	421
L1+	Vancomycin-Resistnace	0.9096	218
L1+	PWY-7356	0.9125	226
L1+	PWY-5922&&PWY-5927	0.9053	1505
L1+	CYTOKININ-BIOSYNTHESIS	0.9072	1083
L1+	Coenzyme-M-Biosynthesis	0.9064	240
L1+	4-Aminobenzoate-Biosynthesis	0.9025	89
L1+	PWY-782	0.8992	1443
L1+	PRENYLFLAVONOID-SYN	0.9158	482
L1+	Erythritol-Degradation	0.9094	324
L1+	PWY-5161	0.9271	164
L1+	PWY-922	0.9026	444
L1+	Phytate-Degradation	0.9009	378
L1+	PWY-5179	0.9162	256
L1+	Hormone-Biosynthesis	0.9119	10871
L1+	HISTIDINE-SYN	0.9075	555
L1+	Carbohydrates-Degradation	0.9129	11565
L1+	PWY-8264	0.9024	158
L1+	PWY-5529	0.9107	2880
L1+	PWY-7315	0.9119	318
L1+	TRITERPENOID-SYN	0.9077	8759
L1+	Methionine-De-novo-Biosynthesis	0.9080	1097
L1+	ACYLSUGAR-BIOSYNTHESIS	0.9075	1462
L1+	Yatein-Biosynthesis	0.9181	372
L1+	PWY-6160	0.9096	370
L1+	Sesquiterpenoid-Degradation	0.9058	382
L1+	L-rhamnose-Degradation	0.9144	385
L1+	2-Oxobutanoate-Degradation	0.9019	436
L1+	Gentisate-Degradation	0.9022	171
L1+	PWY-6219	0.9036	288
L1+	PWY-7914	0.9018	770
L1+	Linalool-Biosynthesis&&PWY2OL-4	0.9118	79
L1+	Electron-Carrier-Biosynthesis	0.9089	12788
L1+	Pyrimid-Deoxyribonucleot-De-Novo-Biosyn	0.9038	1566
L1+	PYRIDNUCSAL-PWY	0.9135	317
L1+	Vitamin-A-Biosynthesis	0.9053	705
L1+	CoM-Oxidation-To-CO2	0.9096	2668
L1+	Toxin-Biosynthesis	0.9086	46425
L1+	PWY-6977	0.9101	1201
L1+	Starch-Degradation	0.9021	948
L1+	PWY-5519	0.9091	187
L1+	AROMATIC-COMPOUNDS-BIOSYN	0.9073	27216
L1+	PWY-7295	0.9028	384
L1+	Thiamine-Biosynthesis	0.9030	760
L1+	PWY-8475	0.9079	231
L1+	De-Novo-Adenosylcobalamin-Biosynthesis	0.9049	3157
L1+	PWY-7809	0.9079	2135
L1+	Thiosulfate-Disproportionation	0.9053	1718
L1+	GLUTORN-PWY	0.9079	346
L1+	GLYCOLYSIS-VARIANTS	0.9002	506
L1+	FOLSYN-PWY	0.9045	1136
L1+	TETRATERPENOID-SYN	0.9063	6562
L1+	SUGAR-ALCOHOLS-DEG	0.9219	1942
L1+	Phosphonate-Degradation	0.9091	695
L1+	Chlorobenzoate-Degradation	0.8996	625
L1+	PWY-5910	0.9034	525
L1+	PWY-7692	0.9000	500
L1+	PWY-5691	0.8896	58
L1+	PWY-7527	0.9075	268
L1+	Thyroid-Hormone-Metabolism	0.9006	728
L1+	FLAVONOL-SYN	0.9061	5746
L1+	PWY1YI0-7	0.9015	133
L1+	PWY-7374	0.9066	224
L1+	4-Nitrotoluene-Degradation	0.9051	329
L1+	PWY-4221	0.9055	1224
L1+	PWY-7021	0.9068	779
L1+	Tetrapyrrole-Degradation	0.9038	1676
L1+	SERINE-BIOSYNTHESIS	0.9121	286
L1+	UDP-Nac-Galactosamine-Biosynthesis	0.9054	507
L1+	s-Triazine-Degradation	0.9038	211
L1+	Sulfur-Metabolism	0.9181	7367
L1+	PWY-8327	0.8984	424
L1+	CoA-Biosynthesis	0.8980	1521
L1+	Deoxyribonucleotide-Biosynthesis	0.9010	1883
L1+	PWY-5209	0.9047	2398
L1+	dTDP-Sugar-Biosynthesis	0.9103	2752
L1+	TROPANE-ALKALOIDS	0.9024	1365
L1+	PWY-6676	0.9061	1971
L1+	PWY-2201	0.9076	1340
L1+	LYSINE-AMINOAD-PWY	0.8940	472
L1+	PWY-6714	0.9095	286
L1+	PWY-2582	0.9056	738
L1+	Guanosine-Nucleotides-Degradation	0.9050	216
L1+	LYSINE-SYN	0.9010	744
L1+	PWY-8154	0.8985	2839
L1+	PWY-6073	0.9066	196
L1+	PWY-102	0.8839	470
L1+	PWY-5308	0.9029	1716
L1+	Metabolic-Regulators	0.9015	3500
L1+	PWY-3502	0.9058	555
L1+	PWY-4041	0.8961	956
L1+	PWY-7342	0.9080	371
L1+	PWY-6605	0.9270	104
L1+	PURINE-ALKALOIDS	0.8931	179
L1+	PWY-5427	0.9137	178
L1+	PWY-6270	0.8912	393
L1+	PWY-3621	0.9090	44
L1+	Pyruvate-Lactate-Fermentation	0.9097	338
L1+	CMP-Sugar-Biosynthesis	0.9047	1811
L1+	PWY-6617	0.9020	62
L1+	GLYCOLYSIS-TCA-GLYOX-BYPASS	0.9025	915
L1+	Purine-Ribonuc-De-Novo-Biosynthesis	0.9037	953
L1+	PWY-5044	0.9002	301
L1+	C1-Carrier-Biosynthesis	0.9038	4496
L1+	PWY-7110	0.9124	1372
L1+	Phytate-Biosynthesis	0.9083	416
L1+	PWY-5686	0.8947	383
L1+	PWY-5183	0.9033	657
L1+	PWY-5915&&PWY-7579	0.9068	221
L1+	Assimilatory-Sulfate-Reduction	0.8928	342
L1+	Carbofuran-Degradation	0.8835	225
L1+	PWY-6411	0.8891	289
L1+	LIGNIN-SYN	0.9028	903
L1+	STILBENE-PHYTOALEXINS	0.9007	532
L1+	Kanosamine-Biosynthesis	0.9126	327
L1+	GOLPDLCAT-PWY	0.8858	179
L1+	PWY-7400	0.9077	317
L1+	GALACT-GLUCUROCAT-PWY	0.9026	1062
L1+	PWY-8329	0.8799	277
L1+	Pyrimidine-Nucleotide-Salvage	0.8891	931
L1+	PHYTOALEXIN-SYN	0.9023	4557
L1+	Purine-Deoxyribonuc-De-Novo-Biosynthesis	0.9113	405
L1+	PWY-3581	0.9000	295
L1+	PWY-6620	0.9139	105
L1+	PWY-5037	0.8967	154
L1+	LEUCINE-SYN&&LEUSYN-PWY	0.9072	284
L1+	PWY-7510	0.8974	1999
L1+	PWY-5990	0.9100	149
L1+	PWY-7841	0.9044	378
L1+	CHLOROPHYLL-SYN&&PWY-7159	0.8920	680
L1+	PWY-6891	0.9049	155
L1+	THISYN-PWY	0.9064	432
L1+	PWY-7670	0.9009	447
L1+	PWY-5071&&Rosmarinate-Biosynthesis	0.8907	706
L1+	P461-PWY	0.8959	457
L1+	PWY-5195	0.8995	286
L1+	3-Chlorobenzoate-Degradation	0.9007	242
L1+	C40-Carotenoids-Biosynthesis	0.8990	6322
L1+	BIOTIN-BIOSYNTHESIS-PWY	0.9028	455
L1+	ERGOSTEROL-SYN-PWY	0.9050	1341
L1+	PWY-6503	0.8960	836
L1+	PWY-699	0.9044	870
L1+	PWY-7717	0.9049	269
L1+	Spermidine-Biosynthesis	0.9007	331
L1+	PWY-6293	0.8967	223
L1+	PWY-6518	0.9018	611
L1+	PWY-5531	0.8972	1925
L1+	PWY0-1611	0.9023	207
L1+	Aldehyde-Degradation&&Methylglyoxal-Detoxification	0.8999	481
L1+	PWY-6039	0.8977	480
L1+	S-Reticuline-Biosynthesis	0.8965	341
L1+	Polymer-Degradation	0.8981	6262
L1+	PWY-6772	0.9055	6
L1+	PWY-6562	0.8907	247
L1+	PWY-7104	0.9098	540
L1+	8-Oxo-GTP-Detoxification	0.8958	250
L1+	Sterol-Biosynthesis	0.9023	9178
L1+	PWY-6842	0.8997	3526
L1+	PWY-8143	0.8819	187
L1+	ARGDEG-PWY	0.9048	381
L1+	PWY-8373	0.8890	218
L1+	HORMONE-SYN	0.8986	12423
L1+	PWY-6724	0.8851	544
L1+	PWY-8370	0.8921	512
L1+	Factor-420-Biosynthesis	0.8930	1965
L1+	PWY-6689	0.9004	264
L1+	PWY0-1317	0.8975	258
L1+	PWY-8342	0.9068	357
L1+	PWY-8318	0.8832	275
L1+	Nicotine-Degradation	0.9034	885
L1+	PWY-7117	0.9011	268
L1+	PWY-6575	0.9005	375
L1+	PWY-181	0.9016	800
L1+	PWY-6946	0.8915	1488
L1+	PWY-8187	0.9071	277
L1+	PROANTHOCYANIDIN-SYN&&PWY-641	0.9008	852
L1+	Pyrimidine-Ribonucleosides-Degradation	0.8886	442
L1+	PWY-5316	0.8985	297
L1+	PWY-5941	0.8851	156
L1+	PWY-7838	0.9053	444
L1+	PWY-5257	0.8978	773
L1+	PWY1A0-6325	0.8945	465
L1+	PWY-1782	0.8977	571
L1+	Polysaccharides-Biosynthesis	0.8950	37308
L1+	D-Glucuronate-Degradation	0.8949	1240
L1+	Noncarbon-Nutrients	0.9002	10445
L1+	PWY-6628	0.9060	371
L1+	PWY-6559	0.9052	222
L1+	PWY-8306	0.8872	2304
L1+	PWY-5537	0.9007	381
L1+	PWY-6952	0.8795	601
L1+	PWY-2941	0.9007	503
L1+	PWY-7345	0.9048	516
L1+	PWY66-375	0.8985	590
L1+	PWY-6606	0.9004	182
L1+	PWY-7882	0.8982	477
L1+	PWY0-901	0.8992	111
L1+	PWY-5052	0.8940	821
L1+	Glucosylglycerate-Biosynthesis	0.8963	196
L1+	SO4ASSIM-PWY	0.8870	259
L1+	PWY-7839	0.8988	444
L1+	PWY-3022	0.9191	134
L1+	PWY-7715&&Tricothecene-Biosynthesis	0.8958	970
L1+	3-Chlorocatechol-Degradation	0.8972	305
L1+	Phosphatidylinositol-Biosynthesis	0.8915	722
L1+	PWY-6937	0.9031	1701
L1+	FUC-RHAMCAT-PWY	0.8863	427
L1+	Protocatechuate-Degradation	0.8967	398
L1+	IMP-Biosynthesis	0.8947	673
L1+	Arsenate-Detoxification	0.9177	339
L1+	Mannosylglucosylglycerate-Biosynthesis	0.8949	319
L1+	PWY0-1298	0.8924	299
L1+	PWY-8455	0.8828	1588
L1+	PWY-7317	0.8976	1018
L1+	Catechol-Degradation	0.8947	461
L1+	PWY-5648	0.8795	232
L1+	Pyruvate-Ethanol-Fermentation	0.8951	2110
L1+	D-Arabinose-Degradation	0.8985	406
L1+	PWY-5863&&Phylloquinone-Biosynthesis	0.8919	774
L1+	METHIONINE-SYN	0.8935	1476
L1+	CMP-N-Acetylneuraminate-Biosynthesis&&PWY-6138	0.8980	312
L1+	PWY0-881	0.8992	341
L1+	6-HYDROXYCINEOLE-DEGRADATION-PWY	0.8980	248
L1+	UDP-NAc-Glucosamine-Biosynthesis	0.9000	435
L1+	PWY-6999	0.9033	280
L1+	PWY-8210	0.8962	646
L1+	PWY-6531	0.9033	220
L1+	PWY0-1466	0.8921	48
L1+	2-Chloroacrylates-Degradation	0.8946	800
L1+	PWY-5188	0.8977	358
L1+	PWY-8038	0.8983	592
L1+	RIBITOLUTIL-PWY	0.9008	180
L1+	Glycan-Pathways	0.8934	64967
L1+	PWY-7469	0.8997	150
L1+	PWY-6976	0.8992	536
L1+	TOLUENE-DEG-CATECHOL-PWY	0.8951	123
L1+	Nitrophenol-Degradation	0.8950	1834
L1+	Xyloglucan-Degradation	0.8959	714
L1+	PWY-5823	0.8961	514
L1+	PWY-7744	0.9015	890
L1+	3-Dehydroquinate-Biosynthesis	0.8891	428
L1+	PWY-7316	0.9038	318
L1+	All-Trans-Polyprenyl-Biosynthesis	0.9079	1280
L1+	PWY-7211	0.8914	1068
L1+	D-Apiose-Degradation	0.8916	246
L1+	Polyprenyl-Biosynthesis	0.8944	1542
L1+	PWY-7341	0.8890	743
L1+	Uracil-Degradation	0.8865	410
L1+	PWY-8020	0.8917	255
L1+	TRESYN-PWY	0.8954	149
L1+	PWY-7425	0.8954	793
L1+	Pyrimidine-Degradation	0.9009	1099
L1+	PWY-8069	0.8872	358
L1+	PWY-7731	0.8755	317
L1+	P4-PWY	0.8852	1039
L1+	All-Trans-Farnesyl-PP-Biosynthesis	0.8946	316
L1+	Atrazine-Degradation	0.8914	133
L1+	Glycosaminoglycans-Biosynthesis	0.8940	273
L1+	HEME-SYN	0.8941	3434
L1+	PWY-6421	0.8886	141
L1+	PWY-7808	0.9133	197
L1+	PWY-6890	0.8891	168
L1+	PWY-6051	0.8867	416
L1+	GALACTITOLCAT-PWY	0.8993	246
L1+	PWY-6308	0.8817	88
L1+	PWY-7020	0.8880	691
L1+	N-CONTAINING-GLUCOSIDE-SYN	0.8688	5213
L1+	PWY-7389	0.8861	867
L1+	PWY-6630	0.8834	461
L1+	PWY-5482	0.8855	326
L1+	PWY-7742	0.8967	987
L1+	PWY-6292	0.8942	275
L1+	PWY-4161	0.8903	433
L1+	SECONDARY-CELL-WALL	0.8965	899
L1+	PRPP-PWY	0.8942	1752
L1+	COA-PWY	0.8926	324
L1+	P41-PWY	0.8915	332
L1+	PWY-7849	0.8940	56
L1+	SECONDARY-METABOLITE-DEGRADATION	0.8930	10672
L1+	Betaine-Biosynthesis	0.8744	222
L1+	PWY-8173	0.8872	364
L1+	PWY-6919	0.8848	437
L1+	Dimethylsulfoniopropionate-Degradation	0.8823	890
L1+	PHESYN	0.9074	80
L1+	PWY-5304	0.8889	3091
L1+	Xylitol-Degradation	0.8939	184
L1+	PWY-8238	0.8913	1202
L1+	PWY-4521&&PWY-7429	0.8957	12
L1+	PWY-6831	0.8786	401
L1+	GDP-Sugar-Biosynthesis	0.8807	1967
L1+	PLPSAL-PWY	0.8840	244
L1+	TERPENOPHENOLICS-SYN	0.8831	1277
L1+	OXIDATIVEPENT-PWY	0.8878	179
L1+	PWY-7832	0.8786	228
L1+	Other-Amino-Acid-Biosynthesis	0.8963	3880
L1+	L-Fucose-Degradation	0.8836	374
L1+	PWY-7886	0.8826	166
L1+	PWY-6789	0.8821	95
L1+	PWY-5038	0.8947	154
L1+	Sugars-And-Polysaccharides-Degradation	0.8996	5412
L1+	PWY-5048	0.8799	552
L1+	Macrolides-Biosynthesis	0.8944	3518
L1+	ARGDEGRAD-PWY	0.8888	113
L1+	PWY-7208	0.8956	228
L1+	PWY0-1261	0.8850	923
L1+	PWY-7791	0.8823	319
L1+	PWY-7769	0.8835	1131
L1+	PWY-6499	0.8950	146
L1+	PWY-6854	0.8807	2388
L1+	Cyclitols-Biosynthesis	0.8914	1971
L1+	PWY-8131	0.8815	135
L1+	PWY-8191	0.8917	791
L1+	POLYSACCHARIDES-DEG	0.9003	5652
L1+	PWY1F-823	0.8917	227
L1+	PWY-7881	0.8856	467
L1+	PWY-6269	0.8765	883
L1+	PWY-6895	0.8768	340
L1+	Hydrogen-Production	0.8912	325
L1+	Carbohydrates-Biosynthesis	0.8872	61746
L1+	PWY-7013	0.9080	279
L1+	PANTOSYN-PWY	0.8812	1048
L1+	COA-PWY-1	0.8889	273
L1+	PWY-7357	0.8748	283
L1+	SECONDARY-METABOLITE-BIOSYNTHESIS	0.8900	113825
L1+	PWY66-399	0.8856	417
L1+	Pyrimidine-Base-Degradation	0.8928	498
L1+	PWY-4061	0.8939	3449
L1+	PWY-8239	0.8853	790
L1+	PWY-7046	0.8838	610
L1+	PWY-6580	0.8974	710
L1+	PWY-6546	0.8957	422
L1+	PWY-6853	0.8820	162
L1+	PWY18C3-14	0.8741	406
L1+	PWY-7247	0.8851	820
L1+	PWY-6956	0.8904	321
L1+	PWY-5381	0.8802	387
L1+	PWY-6326	0.8740	241
L1+	PWY-5644	0.8750	293
L1+	PWY-6145	0.8868	735
L1+	PWY-7561	0.8789	463
L1+	PWY-7507	0.8749	473
L1+	PWY-7953	0.8852	690
L1+	PWY-5298	0.8899	149
L1+	PWY-6791	0.8720	90
L1+	PWY-6945	0.8886	1325
L1+	PWY-5651	0.8899	195
L1+	Camphor-Biosynthesis	0.8871	199
L1+	Cyanurate-Degradation	0.8784	52
L1+	PWY-3801	0.8870	276
L1+	Pyruvate-Acetate-Fermentation	0.8721	524
L1+	Thiamin-Diphosphate-Biosynthesis	0.8831	228
L1+	ORNDEG-PWY	0.8815	355
L1+	PENTOSE-P-PWY	0.8869	263
L1+	CYCLITOLS-DEG	0.8888	3172
L1+	PWY-6683	0.8873	197
L1+	Visual-Cycle	0.8855	643
L1+	ISOLEUCINE-SYN	0.8844	702
L1+	PWY-7177	0.8875	235
L1+	PWY-7789	0.8974	228
L1+	Enzyme-Cofactor-Biosynthesis	0.8947	15779
L1+	ISOPRENOIDS	0.8802	860
L1+	PWY-7124	0.8830	685
L1+	PWY-7154	0.8842	648
L1+	PWY-3861	0.8809	242
L1+	PWY-7828	0.9003	160
L1+	PWY66-341	0.8770	892
L1+	CDP-diacylglycerol-Biosynthesis	0.8777	1958
L1+	URSIN-PWY	0.8802	232
L1+	PWY-5335	0.8784	269
L1+	PWY-6040	0.8880	306
L1+	BETALAIN-ALKALOIDS&&PWY-5405	0.8871	940
L1+	PWY-5320	0.8867	572
L1+	PWY-7775	0.8930	215
L1+	PWY-6074	0.8716	647
L1+	PWY66-409	0.8788	566
L1+	Beta-Alanine-Degradation	0.8750	336
L1+	BRANCHED-CHAIN-AA-SYN-PWY	0.8952	480
L1+	PWY-1042	0.8857	366
L1+	PWY-6104	0.9110	127
L1+	PWY-8202	0.8829	540
L1+	PWY-7695	0.9011	560
L1+	HMP-PP-Biosynthesis	0.8808	333
L1+	Sulfolactate-Degradation	0.8938	390
L1+	PWY-6281&&Selenocysteine-Biosynthesis	0.8781	138
L1+	POLYAMSYN-PWY	0.8690	153
L1+	PWY-7803	0.8712	66
L1+	PWY-6590	0.8765	502
L1+	PWY-7126	0.8701	163
L1+	PWY-7209	0.8902	185
L1+	PWY-7471	0.8845	280
L1+	PWY-5079	0.8907	165
L1+	Glycosylation-Pathways	0.9015	5455
L1+	PWY-7565	0.8812	545
L1+	PWY-6607	0.8735	191
L1+	PWY-6122	0.8720	214
L1+	PWY-8240	0.8780	1768
L1+	PWY-6309	0.8818	738
L1+	PWY-8303	0.8783	1210
L1+	PWY-735	0.8798	1346
L1+	ISOQUINOLINE-ALKALOIDS	0.8780	2118
L1+	PWY-7485	0.8749	674
L1+	PWY-6608	0.8820	176
L1+	PWY-7729	0.8880	152
L1+	PWY3O-4108	0.8715	169
L1+	Pantothenate-Biosynthesis	0.8840	940
L1+	PWY66-389	0.8755	498
L1+	FLAVONE-SYN	0.8786	2769
L1+	PWY-6808	0.8892	532
L1+	AROMATIC-COMPOUNDS-DEGRADATION	0.8848	17969
L1+	PWY-6174	0.8747	436
L1+	PWY-7494	0.8908	123
L1+	Adenine-Adenosine-Salvage	0.8881	234
L1+	PWY4FS-12	0.8624	110
L1+	Activation-Inactivation-Interconversion	0.8800	9638
L1+	PWY-8188	0.8861	344
L1+	P381-PWY	0.8798	2239
L1+	GALLATE-DEGRADATION-II-PWY	0.8845	73
L1+	PWY-5645	0.8799	294
L1+	PWY-8035	0.8715	683
L1+	PWY-6049	0.8777	782
L1+	METHIONINE-DEG1-PWY	0.8834	225
L1+	FERMENTATION-PWY	0.8797	1810
L1+	Dimethylsulfide-Degradation	0.8803	185
L1+	Neurotransmitter-Biosynthesis	0.8712	386
L1+	NAN-MANNACs-degradation	0.8820	244
L1+	PWY-6322	0.8811	1113
L1+	PWY-8049	0.8723	474
L1+	Acetyl-CoA-Biosynthesis	0.8744	563
L1+	PWY-6502	0.8771	188
L1+	Fermentation	0.8898	7010
L1+	PWY-7932	0.8817	187
L1+	PWY-5347	0.8805	915
L1+	GLUDEG-I-PWY	0.8897	231
L1+	PWY-7901	0.8726	376
L1+	PWY-8389	0.8692	441
L1+	PWY-4621	0.8934	220
L1+	Thiamin-Salvage	0.8727	340
L1+	PWY-5302	0.8906	9
L1+	NADSYN-PWY	0.8733	425
L1+	PWY-3602	0.8878	280
L1+	PWY4LZ-257	0.8898	286
L1+	Jasmonates-Biosynthesis	0.8732	1595
L1+	PWY-7926	0.8874	22
L1+	PWY-2504	0.8772	2579
L1+	PWY-5152	0.8623	252
L1+	PWY-6353	0.8788	314
L1+	PWY-8480	0.8748	1198
L1+	PWY-6954	0.8835	2547
L1+	HEXITOLDEGSUPER-PWY	0.8774	411
L1+	PWY-5114	0.8788	541
L1+	PWY-7845	0.8708	92
L1+	Formaldehyde-Assimilation	0.8843	1271
L1+	ILEUSYN-PWY	0.8841	194
L1+	6-HM-Dihydropterin-PP-Biosynthesis	0.8783	304
L1+	PWY-8094	0.8765	456
L1+	PWY-6344	0.8726	269
L1+	PWY-7321	0.8810	612
L1+	Fermentation-to-Acids	0.8724	3599
L1+	PWY-8151	0.8773	1376
L1+	4-HYDROXYMANDELATE-DEGRADATION-PWY	0.8701	408
L1+	Putrescine-Biosynthesis	0.8699	54
L1+	IND-AMINO-ACID-SYN	0.8921	3613
L1+	CYCLOPEPTIDES	0.8710	775
L1+	HISTSYN-PWY	0.8712	437
L1+	PWY-6147	0.8713	214
L1+	Purine-Degradation	0.8770	1672
L1+	PWY-7900	0.8746	270
L1+	PWY-7612	0.8726	613
L1+	PWY-8394	0.8708	126
L1+	PWY-5663	0.8822	226
L1+	PWY-4621-1	0.8682	97
L1+	P561-PWY	0.8823	228
L1+	COUMARIN-SYN	0.8776	1804
L1+	PWY-6168	0.8748	444
L1+	P601-PWY	0.8772	707
L1+	PWY-6583&&Pyruvate-Butanol-Fermentation	0.8843	517
L1+	GALACTUROCAT-PWY	0.8757	230
L1+	PWY-6167	0.8818	496
L1+	PWY-8045	0.8693	536
L1+	Methanol-Oxidation	0.8721	1098
L1+	Homospermidine-Biosynthesis	0.8628	144
L1+	PWY-5328	0.8731	1153
L1+	PWY4FS-8&&PhosphatidylglycerolBiosynthesis	0.8776	3017
L1+	PWY-5175	0.8871	166
L1+	PWY-6989	0.8805	707
L1+	PWY-7115	0.8865	233
L1+	Nucleic-Acid-Processing	0.8883	2828
L1+	Reductants	0.8815	1895
L1+	PWY-6498	0.8707	333
L1+	TOLUENE-DEG-2-OH-PWY	0.8741	138
L1+	Rhamnogalacturonan-Degradation	0.8700	114
L1+	PWY-7524	0.8838	454
L1+	PWY-5662	0.8838	124
L1+	PWY4FS-7	0.8811	2369
L1+	Disaccharide-Biosynthesis	0.8817	876
L1+	PWY-6596	0.8770	246
L1+	GLYCOGENSYNTH-PWY	0.8815	173
L1+	FLAVANONES-SYN	0.8685	657
L1+	PWY-2541	0.8725	1349
L1+	Methylphosphonate-Degradation	0.8753	322
L1+	PWY-6535	0.8792	131
L1+	CITRULBIO-PWY	0.8642	427
L1+	PWY-6938	0.8735	198
L1+	PWY-7836	0.8593	378
L1+	Lipid-Biosynthesis	0.8732	68243
L1+	PWY-5488	0.8669	262
L1+	PWY-1901	0.8899	335
L1+	Carrageenan-Degradation	0.8762	506
L1+	PWY-6244	0.8709	91
L1+	PWY-6233	0.8815	250
L1+	PWY-5169	0.8694	42
L1+	PWY-5104	0.8689	427
L1+	tRNA-Splicing	0.8739	320
L1+	PWY-7930	0.8606	429
L1+	PWY-6381	0.8735	269
L1+	Phosphonate-Biosynthesis	0.8676	592
L1+	PWY-6565	0.8738	276
L1+	PWY-5415	0.8728	237
L1+	CYANOGENIC-GLUCOSIDE-DEG	0.8639	373
L1+	PWY-7439	0.8761	335
L1+	Fatty-Acid-Biosyn-Initiation	0.8732	262
L1+	GLUCOSINOLATE-SYN	0.8509	4674
L1+	PWY-6771	0.8786	57
L1+	PWY-6455	0.8611	107
L1+	ARG-PRO-PWY	0.8616	255
L1+	TERPENOID-DEG	0.8855	4448
L1+	PWY-6975	0.8910	699
L1+	PWY-5647	0.8752	278
L1+	PWY-7077	0.8694	201
L1+	ARGININE-DEG	0.8773	771
L1+	PWY-7294	0.8628	364
L1+	TCA-1	0.8692	473
L1+	PWY-7151	0.8791	683
L1+	P441-PWY	0.8749	565
L1+	PWY0-781	0.8746	1231
L1+	PWY-6908	0.8625	166
L1+	PWY-6493	0.8752	405
L1+	MTR-1P-Degradation	0.8773	365
L1+	Alkene-Degradation	0.8781	912
L1+	SUCROSE-DEG	0.8753	720
L1+	ALANINE-DEG	0.8640	554
L1+	PWY-2722	0.8710	198
L1+	PWY-7812	0.8703	1867
L1+	PWY-8184	0.8694	151
L1+	C50-Carotenoids-Biosynthesis	0.8719	1071
L1+	PWY-2301	0.8770	66
L1+	PWY-1501	0.8649	238
L1+	PWY-6367	0.8892	274
L1+	PWY-8095	0.8711	141
L1+	GLYCOGEN-BIOSYN	0.8714	356
L1+	UDP-Sugar-Biosynthesis	0.8670	2467
L1+	Allantoin-degradation	0.8697	336
L1+	PWY-7301	0.8775	374
L1+	CODH-PWY	0.8740	1282
L1+	PWY-7391	0.8672	458
L1+	PWY-8128	0.8728	381
L1+	Thiazole-Biosynthesis	0.8614	431
L1+	PWY-6573	0.8621	133
L1+	PWY-7254	0.8720	505
L1+	PWY-40&&PWY0-823	0.8675	35
L1+	PWY-5039	0.8614	140
L1+	PWY-5424	0.8839	222
L1+	PWY0-41	0.8701	320
L1+	Hydroxyprolines-Degradation	0.8697	473
L1+	PWY-7246	0.8855	116
L1+	TRPSYN-PWY	0.8839	210
L1+	Degradation	0.8694	83262
L1+	PWY-8002	0.8663	510
L1+	Auxin-Biosynthesis	0.8606	357
L1+	PWY-7547	0.8640	1260
L1+	PWY-8345	0.8610	572
L1+	PWY-6371	0.8716	1365
L1+	BIOTIN-SYN	0.8735	624
L1+	4-Aminobutyraye-Degradation	0.8653	535
L1+	PWY-7739	0.8532	279
L1+	PWY-8473	0.8808	381
L1+	METHIONINE-DEG	0.8664	1198
L1+	CHEMOAUTOTROPHIC-ENERGY-METABOLISM	0.8712	2851
L1+	PWY-5135	0.8637	377
L1+	PWY-7525	0.8900	379
L1+	L-Arabinose-Degradation	0.8716	549
L1+	PWY-5507	0.8639	2403
L1+	PWY-7065	0.8610	151
L1+	Heme-b-Biosynthesis	0.8741	2959
L1+	PWY-8125	0.8661	444
L1+	ANAPHENOXI-PWY	0.8720	155
L1+	PWY-5654	0.8649	146
L1+	Nitro-Toluene-Degradation	0.8779	693
L1+	PWY-5981	0.8664	1310
L1+	PWY0-1297	0.8687	319
L1+	PWY-6334	0.8756	233
L1+	P343-PWY	0.8599	237
L1+	PWY18C3-3	0.8644	840
L1+	PWY-6983	0.8730	226
L1+	PWY-8404	0.8831	286
L1+	PWY-7688	0.8733	445
L1+	NPGLUCAT-PWY	0.8842	358
L1+	PWY-6915	0.8613	419
L1+	PWY-6401	0.8692	370
L1+	Proline-Betaine-Degradation	0.8596	645
L1+	PWY-8419	0.8492	217
L1+	PWY-7915	0.8595	677
L1+	Methylthioadenosine-Degradation	0.8617	151
L1+	PWY-5269	0.8728	2367
L1+	PWY0-1300	0.8531	131
L1+	PWY-4021	0.8694	83
L1+	PWY-5142	0.8717	97
L1+	GLUCONEO-PWY	0.8709	417
L1+	PWY-5130	0.8724	430
L1+	PWY-8346	0.8636	153
L1+	PROUT-PWY	0.8674	276
L1+	Electron-Transfer	0.8658	2430
L1+	PWY-5652	0.8658	253
L1+	PWY-6914	0.8599	128
L1+	PWY-116	0.8564	123
L1+	GLUCONSUPER-PWY	0.8758	88
L1+	PWY-7285	0.8449	90
L1+	P122-PWY	0.8602	599
L1+	PWY-7282	0.8718	255
L1+	CYSTEINE-SYN	0.8656	756
L1+	Stickland-Oxidative	0.8796	537
L1+	PWY-5198	0.8650	1834
L1+	PWY-6387	0.8729	609
L1+	PWY-7405	0.8639	454
L1+	Gluconeogenesis	0.8661	2970
L1+	PWY0-1182	0.8672	138
L1+	PWY-1741	0.8685	296
L1+	Trehalose-biosynthesis	0.8620	439
L1+	PWY-7902	0.8743	421
L1+	P562-PWY	0.8572	340
L1+	Butanediol-Biosynthesis&&PWY-6396	0.8689	142
L1+	PWY490-4	0.8739	157
L1+	PWY-8183	0.8716	147
L1+	ARGASEDEG-PWY	0.8535	143
L1+	PWY-8392	0.8480	126
L1+	PWY-6675	0.8691	405
L1+	D-Galacturonate-Degradation	0.8593	478
L1+	PWY-5717	0.8738	593
L1+	PWY-8352	0.8641	405
L1+	PWY-601	0.8489	573
L1+	OANTIGEN-PWY	0.8693	690
L1+	PWY-7176	0.8659	189
L1+	PWY-6519	0.8608	262
L1+	PWY-2921	0.8929	100
L1+	PWY-6797	0.8732	227
L1+	PWY-2762	0.8637	171
L1+	P3-PWY	0.8688	644
L1+	PWY-6632	0.8734	296
L1+	Specialized-Proresolving-Mediators-Biosysthesis	0.8668	2013
L1+	PWY-622	0.8652	190
L1+	PWY-6717	0.8595	196
L1+	Cobyrinate-diamide-Biosynthesis	0.8634	2051
L1+	PWY-8004	0.8608	407
L1+	PWY-6545	0.8622	993
L1+	PWY-5290	0.8543	637
L1+	PWY-6907	0.8664	172
L1+	PWY-5002	0.8642	312
L1+	PWY-5180	0.8669	255
L1+	PWY-5924	0.8594	1438
L1+	PWY-7925	0.8571	120
L1+	PWY-5886	0.8380	46
L1+	Acetate-Degradation	0.8648	1339
L1+	ARG+POLYAMINE-SYN	0.8632	605
L1+	PWY-8106	0.8690	155
L1+	PWY-6685	0.8643	90
L1+	PWY-7252	0.8754	274
L1+	PWY-5317	0.8613	642
L1+	PWY-8350	0.8586	321
L1+	PHOSLIPSYN2-PWY	0.8568	4530
L1+	PWY-6737	0.8782	144
L1+	KDO-Lipid-IV-Transfer	0.8540	4131
L1+	PWY-6002	0.8551	57
L1+	PWY-7221	0.8676	331
L1+	PWY-8369	0.8584	869
L1+	DARABITOLUTIL-PWY	0.8788	170
L1+	SULFATE-CYS-PWY	0.8624	532
L1+	PWY-7270	0.8540	270
L1+	PWY-5923	0.8604	1438
L1+	Macromolecule-Modification	0.8629	8812
L1+	PWY-1061	0.8370	151
L1+	PWY66-3	0.8601	895
L1+	PWY-5292	0.8652	1288
L1+	PWY-4984	0.8717	195
L1+	PWY-6059	0.8624	180
L1+	THREOCAT-PWY&&THREONINE-DEG	0.8631	564
L1+	PWY-7438	0.8690	1142
L1+	PWY-6641	0.8675	206
L1+	PWY-8100	0.8705	345
L1+	TRYPTOPHAN-DEG	0.8656	1426
L1+	D-Arabinitol-Degradation	0.8512	184
L1+	PWY-5656	0.8600	124
L1+	PWY-8277	0.8655	281
L1+	PWY-7216	0.8670	460
L1+	PWY18C3-1	0.8569	794
L1+	4TOLCARBDEG-PWY	0.8590	135
L1+	PWY-8139	0.8793	344
L1+	PWY-7351	0.8552	192
L1+	Glycosaminoglycan-Degradation	0.8639	491
L1+	Chitin-Degradation	0.8641	831
L1+	PWY-5045	0.8607	397
L1+	PWY-241	0.8564	206
L1+	PWY-6307	0.8653	257
L1+	PWY-7150	0.8690	486
L1+	KETOGLUCONMET-PWY	0.8647	337
L1+	Cell-Structure-Biosynthesis	0.8619	69920
L1+	UDPNACETYLGALSYN-PWY	0.8641	399
L1+	TRNA-CHARGING-PWY	0.8677	850
L1+	PWY-8449	0.8721	197
L1+	PWY18C3-5	0.8682	409
L1+	Sugar-Alcohols-Biosynthesis	0.8673	502
L1+	Adenosine-Nucleotides-Degradation	0.8633	317
L1+	SULFMETII-PWY	0.8560	161
L1+	Methyl-Citrate-Cycle&&PWY-5747	0.8624	246
L1+	PWY-7163	0.8386	164
L1+	PWY1F-353	0.8501	121
L1+	PWY-7378	0.8579	184
L1+	PWY-6572	0.8528	153
L1+	PWY-7111	0.8640	230
L1+	PWY-1269	0.8880	168
L1+	Lycopene-Biosynthesis	0.8625	769
L1+	PWY-7242	0.8601	204
L1+	Aminoacyl-tRNAs-Charging	0.8558	896
L1+	PWY-8372	0.8590	134
L1+	PWY66-301	0.8531	198
L1+	Cellulose-Degradation	0.8607	677
L1+	PWY-8096	0.8648	129
L1+	PWY-6564	0.8705	234
L1+	PWY-5913	0.8654	465
L1+	PWY8J2-22	0.8574	174
L1+	PWY3O-450	0.8604	504
L1+	PWY-581	0.8617	262
L1+	PWY-1921	0.8759	205
L1+	PWY-5992	0.8517	129
L1+	Oxalate-Degradation	0.8587	483
L1+	PWY-8025	0.8688	45
L1+	HCAMHPDEG-PWY	0.8873	171
L1+	VALDEG-PWY	0.8714	413
L1+	PWY-6497	0.8614	146
L1+	PWY-3081	0.8633	443
L1+	PWY66-426	0.8518	106
L1+	PWY-842	0.8659	485
L1+	PWY-7419	0.8648	462
L1+	PWY-5419	0.8553	142
L1+	PWY-7916	0.8552	291
L1+	PWY-7426	0.8510	241
L1+	PROPFERM-PWY	0.8669	466
L1+	P125-PWY	0.8680	124
L1+	DMNT-Biosynthesis	0.8634	264
L1+	LYSINE-DEG1-PWY	0.8741	382
L1+	CMP-Legionaminate-Biosynthesis	0.8707	667
L1+	CITRULLINE-DEG-PWY	0.8517	100
L1+	CHALCONE-SYN	0.8551	215
L1+	GALLATE-DEG	0.8560	717
L1+	LACTOSECAT-PWY	0.8558	271
L1+	GLCMANNANAUT-PWY	0.8664	231
L1+	PWY-5907	0.8615	137
L1+	P23-PWY	0.8554	1828
L1+	SPERMINE-SPERMIDINE-DEG	0.8640	221
L1+	ALLANTOINDEG-PWY	0.8506	120
L1+	PWY-6686	0.8685	229
L1+	PHENYLALANINE-DEG	0.8606	796
L1+	PWY-8029	0.8682	298
L1+	PWY-7237	0.8683	376
L1+	PWY-6871	0.8489	267
L1+	PWY-6364	0.8594	140
L1+	PWY18C3-7	0.8532	311
L1+	PWY-7673	0.8625	550
L1+	PWY-8330	0.8453	257
L1+	PWY-724	0.8500	548
L1+	PWY-5153	0.8602	163
L1+	PWY-6032	0.8582	482
L1+	PWY-7376	0.8564	1215
L1+	GLYCOL-GLYOXDEG-PWY	0.8484	549
L1+	PWY-6922	0.8509	507
L1+	VALINE-BIOSYNTHESIS&&VALSYN-PWY	0.8768	160
L1+	PWY-6816	0.8723	383
L1+	P541-PWY	0.8655	79
L1+	PWY-8112	0.8552	1772
L1+	PWY-7045	0.8439	1102
L1+	PWY-7972	0.8560	571
L1+	Melatonin-Degradation&&PWY-6402	0.8524	349
L1+	PWY-5724	0.8549	90
L1+	PWY-5431	0.8519	312
L1+	PWY-8089	0.8405	126
L1+	PWY-7705	0.8653	433
L1+	Amino-Acid-Fermentation	0.8599	1930
L1+	PWY-5301	0.8615	921
L1+	PWY-6140	0.8670	264
L1+	PWY-6784	0.8520	428
L1+	PWY-2055	0.8640	433
L1+	Stickland-Reductive	0.8541	1592
L1+	PWY-6526	0.8528	135
L1+	PWY-695	0.8704	220
L1+	PWY-8434	0.8551	754
L1+	PWY-5123	0.8415	80
L1+	PWY-5956	0.8486	402
L1+	PWY-6375	0.8608	297
L1+	PWY-5668	0.8642	2373
L1+	PWY66-425	0.8502	386
L1+	PWY-7807	0.8536	287
L1+	COUMARIN-PHYTOALEXINS&&PWY-4922	0.8495	344
L1+	PWY-5499	0.8633	328
L1+	PWY-6036	0.8582	1064
L1+	PWY-46	0.8617	35
L1+	N-Acetylglucosamine-Degradation&&PWY-6517	0.8505	164
L1+	PWY-5053	0.8530	224
L1+	P261-PWY	0.8495	199
L1+	Naphthalene-Degradation	0.8595	486
L1+	PWY-6454	0.8509	192
L1+	PWY-3162	0.8614	362
L1+	PWY-7629	0.8741	291
L1+	CINNAMATE-SYN	0.8555	1729
L1+	PWY-5887	0.8605	99
L1+	PWY-7653	0.8497	591
L1+	PWY-7228	0.8576	389
L1+	Photosynthesis	0.8582	682
L1+	PWY-2821	0.8498	365
L1+	PWY-7251	0.8906	341
L1+	PWY-6030	0.8622	286
L1+	PWY-5523	0.8398	366
L1+	PWY-5818	0.8627	609
L1+	Putrescine-Degradation	0.8493	486
L1+	PWY-8058	0.8551	449
L1+	PUTDEG-PWY	0.8525	128
L1+	PWY-8304	0.8435	2010
L1+	METSYN-PWY	0.8518	886
L1+	PWY-6123	0.8548	667
L1+	PWY-8488	0.8646	504
L1+	ARGININE-SYN4-PWY	0.8602	211
L1+	PWY-7343	0.8621	142
L1+	MET-SAM-PWY	0.8535	922
L1+	PANTO-PWY	0.8564	801
L1+	Acetoin-Biosynthesis	0.8332	127
L1+	PWY-7305	0.8570	790
L1+	PWY-7517	0.8565	288
L1+	CARN-DEG	0.8494	1089
L1+	PWY-4341	0.8715	32
L1+	SUCROSEUTIL2-PWY	0.8540	265
L1+	S-adenosyl-L-methionine-Biosynthesis	0.8503	1003
L1+	GLUTAMINE-DEG&&GLUTAMINEFUM-PWY&&GLUTSYN-PWY	0.8408	128
L1+	PWY-6807	0.8467	631
L1+	PWY-7253	0.8389	270
L1+	PWY0-461	0.8610	429
L1+	PWY-6352	0.8476	791
L1+	PWY-7184	0.8497	729
L1+	Chlorocatechol-Degradation	0.8373	548
L1+	PHOSLIPSYN-PWY	0.8586	4422
L1+	Methionine-Salvage	0.8514	1000
L1+	PROLINE-DEG	0.8689	292
L1+	PWY-7580	0.8587	178
L1+	TOLUENE-DEG-4-OH-PWY	0.8448	106
L1+	RIBOSYN2-PWY	0.8567	452
L1+	HOMOSERSYN-PWY	0.8495	285
L1+	PHENOLDEG-PWY	0.8607	261
L1+	THISYNARA-PWY	0.8327	384
L1+	PWY-6193	0.8449	251
L1+	PWY-7526	0.8771	243
L1+	PWY-7433	0.8503	201
L1+	DHGLUCONATE-PYR-CAT-PWY	0.8594	1010
L1+	PWY-7100	0.8506	935
L1+	PWY-5653	0.8526	244
L1+	PWY-5391	0.8573	215
L1+	PWY-5901	0.8719	149
L1+	PWY-7384	0.8492	698
L1+	PWY-6131	0.8586	168
L1+	PWY-6973	0.8513	515
L1+	PWY-3881	0.8509	178
L1+	PWY-3461	0.8559	198
L1+	PWY-1622	0.8511	1106
L1+	Cell-Wall-Biosynthesis	0.8558	15002
L1+	PWY0-42	0.8651	233
L1+	PYRIDOXSYN-PWY	0.8485	243
L1+	PWY-6495	0.8529	561
L1+	P142-PWY&&PWY-5600	0.8519	183
L1+	PWY-5177	0.8360	464
L1+	Cardiolipin-Biosynthesis&&PWY-8401	0.8531	3825
L1+	Phenolic-Compounds-Degradation	0.8497	5901
L1+	PWY-6351	0.8396	996
L1+	PWY-6491	0.8526	193
L1+	Teichoic-Acids-Biosynthesis	0.8566	5469
L1+	PWY0-1295	0.8445	63
L1+	Acrylate-Degradation	0.8456	524
L1+	RUMP-PWY	0.8481	301
L1+	PWY-5833	0.8515	344
L1+	Demethylmenaquinol-6-Biosynthesis	0.8515	699
L1+	PWY-801	0.8529	100
L1+	PWY-8113	0.8444	1774
L1+	Salicylate-Degradation	0.8412	401
L1+	PWY-6640	0.8565	383
L1+	D-Apionate-Degradation	0.8496	247
L1+	PWY-7703	0.8460	278
L1+	Flavin-Biosynthesis	0.8541	739
L1+	IDNCAT-PWY	0.8553	298
L1+	PWY1ZNC-1	0.8529	163
L1+	Vitamin-Biosynthesis	0.8598	5540
L1+	Oligosaccharides-Biosynthesis	0.8498	5309
L1+	Nitroaromatic-Degradation	0.8579	2993
L1+	SERSYN-PWY	0.8623	154
L1+	PWY-7563	0.8479	494
L1+	PWY-7815	0.8500	1549
L1+	PWY-6061	0.8513	1855
L1+	PWY-6176	0.8523	507
L1+	PWY-6834	0.8425	123
L1+	PROLINE-SYN	0.8440	349
L1+	PWY-6312	0.8654	353
L1+	PWY-6888	0.8520	204
L1+	PWY-5384	0.8500	182
L1+	P421-PWY	0.8547	137
L1+	PWY-7312	0.8519	380
L1+	TREDEGLOW-PWY	0.8577	142
L1+	Acetyl-CoA-Butyrate	0.8458	1118
L1+	PWY-7550	0.8599	188
L1+	PWY-7572	0.8533	582
L1+	PWY-4361	0.8455	128
L1+	HEME-BIOSYNTHESIS-II-1	0.8475	913
L1+	PWY-8091	0.8401	215
L1+	PWY-6443	0.8444	540
L1+	PWY-7179	0.8474	106
L1+	NUCLEO-DEG	0.8479	2789
L1+	PWY-7884	0.8528	567
L1+	PWY-7380	0.8351	229
L1+	PWY-101&&PWY-8271&&PWY2PN3-7	0.8204	229
L1+	PWY-7806	0.8517	26
L1+	PWY-6650	0.8433	359
L1+	Chlorophyll-A-Degradation	0.8390	468
L1+	PWY-7857	0.8486	362
L1+	PWY-8017	0.8454	305
L1+	PWY-8460	0.8564	1164
L1+	PROSYN-PWY	0.8436	297
L1+	PWY-8185	0.8716	151
L1+	SESQUITERPENOID-SYN	0.8498	4012
L1+	PWY-1701	0.8533	8
L1+	PWY-7937	0.8338	215
L1+	D-Mannose-Degradation&&PWY3O-1743	0.8416	130
L1+	PWY-7949	0.8698	208
L1+	PWY-7108	0.8399	352
L1+	THREONINE-BIOSYNTHESIS&&THRESYN-PWY	0.8512	335
L1+	PWY-6696	0.8532	416
L1+	PWY-7687	0.8312	523
L1+	PWY-6124	0.8443	644
L1+	Hydrogen-Sulfide-Biosynthesis	0.8476	133
L1+	PWY-6120	0.8426	190
L1+	PWY-8061	0.8357	241
L1+	PWY18C3-2	0.8480	451
L1+	PWY3O-4107	0.8548	306
L1+	Glycolate-Degradation	0.8456	566
L1+	Guanosine-Deoxy-Denovo-Biosynthesis&&PWY-7222	0.8568	183
L1+	BENZCOA-PWY	0.8463	3100
L1+	PYRIDNUCSYN-PWY	0.8434	269
L1+	PWY-7192	0.8546	196
L1+	PWY4FS-5	0.8425	740
L1+	Olefins-Biosynthesis	0.8515	3246
L1+	PWY-8103	0.8425	361
L1+	PWY-5034	0.8456	157
L1+	PWY-6953	0.8651	353
L1+	PWY0-1507	0.8393	236
L1+	Methylthiopropionate-Degradation	0.8439	772
L1+	PWY-8086	0.8497	1860
L1+	PWY0-1221	0.8411	322
L1+	PWY-8291	0.8454	101
L1+	PWY-5483	0.8485	175
L1+	PWY-6265	0.8541	171
L1+	PWY-6829	0.8356	180
L1+	PWY-5067	0.8260	61
L1+	PWY-7668	0.8474	542
L1+	PWY-4203	0.8374	283
L1+	PWY-7908	0.8313	176
L1+	GALLATE-DEGRADATION-I-PWY	0.8444	86
L1+	Arsenic-Detoxification	0.8515	1035
L1+	COFACTOR-DEGRADATION&&Vitamin-Degradation	0.8440	937
L1+	PWY-6577	0.8533	260
L1+	Alkenes-Biosynthesis	0.8466	2928
L1+	L-dopa-Degradation	0.8585	258
L1+	PWY-6348	0.8481	396
L1+	P161-PWY	0.8339	271
L1+	PWY-6738	0.8436	288
L1+	Sulfoquinovose-Degradation	0.8469	609
L1+	PWY-7091	0.8415	128
L1+	PWY66-398	0.8504	1122
L1+	PWY-6962	0.8454	211
L1+	PWY-7520	0.8338	378
L1+	DMB-Biosynthesis&&Lower-Ligand-Biosynthesis	0.8470	507
L1+	PWY-8399	0.8449	1114
L1+	PWY-7024	0.8316	996
L1+	PWY-5433	0.8514	713
L1+	TYRSYN	0.8414	169
L1+	Guanine-Guanosine-Salvage	0.8257	184
L1+	PWY-8090	0.8445	222
L1+	PWY-5918	0.8454	541
L1+	PWY-6769	0.8522	79
L1+	PWY-5743	0.8375	764
L1+	PWY18C3-12	0.8453	1247
L1+	PWY-6266	0.8470	1942
L1+	2-Deoxy-D-Ribose-Degradation	0.8323	484
L1+	PWY-3462	0.8457	102
L1+	DARABCAT-PWY	0.8519	102
L1+	PWY-I9	0.8511	405
L1+	PWY-5151	0.8520	62
L1+	ASPARTATE-DEG	0.8533	128
L1+	PWY-8011	0.8330	244
L1+	PWY-7491	0.8467	303
L1+	LYSINE-DEG&&PWY-5327	0.8421	1139
L1+	PWY-2701	0.8361	286
L1+	PWY-6938-1	0.8440	190
L1+	PWY-5667	0.8443	1902
L1+	P105-PWY	0.8413	541
L1+	PWY-6599	0.8534	107
L1+	Icosanoid-Metabolism	0.8381	6755
L1+	PWY-5133	0.8541	355
L1+	PWY-6412	0.8477	223
L1+	S-CONTAINING-SECONDARY-CMPD-SYN	0.8491	1469
L1+	GLUDEG-II-PWY	0.8346	534
L1+	PWY-7395	0.8334	171
L1+	Ubiquinone-Biosynthesis	0.8440	3044
L1+	PWY-5076	0.8411	141
L1+	PWY-3121	0.8577	54
L1+	Pentose-Phosphate-Cycle	0.8408	327
L1+	PWY-6125	0.8383	395
L1+	PWY-6538	0.8494	255
L1+	Activation	0.8533	5151
L1+	PWY-5695	0.8514	187
L1+	Manganese-Oxidation&&PWY-6591	0.8669	10
L1+	PWY-8276	0.8346	86
L1+	REACTIVE-OXYGEN-SPECIES-DEGRADATION	0.8585	389
L1+	Acetate-Formation	0.8409	1458
L1+	Alcohol-Degradation	0.8414	2439
L1+	LARABITOLUTIL-PWY	0.8404	170
L1+	PYRROLIDINE-ALKALOIDS	0.8401	753
L1+	PWY-8286	0.8440	199
L1+	PWY-6501	0.8122	259
L1+	PWY-7003	0.8370	659
L1+	PWY-6146	0.8406	6012
L1+	PWY-6370	0.8393	280
L1+	Glycine-Betaine-Degradation	0.8427	836
L1+	PWY-6961	0.8402	286
L1+	Benzoate-Biosynthesis	0.8385	564
L1+	PWY-7040	0.8452	461
L1+	PWY-5679	0.8366	504
L1+	PWY-7000	0.8392	850
L1+	PWY-5978	0.8384	254
L1+	PWY-5692	0.8447	51
L1+	PWY-7248	0.8441	105
L1+	PWY-6897	0.8269	179
L1+	PWY-7328	0.8403	377
L1+	PWY-7833	0.8337	189
L1+	PWY-6611	0.8328	150
L1+	PWY-5425	0.8441	123
L1+	PWY-8137	0.8339	210
L1+	PWY-5339	0.8426	112
L1+	P164-PWY	0.8319	792
L1+	PWY-8034	0.8340	604
L1+	L-Canavanine-Degradation	0.8516	326
L1+	PWY-8441	0.8353	379
L1+	P162-PWY	0.8412	560
L1+	PWY2B4Q-7	0.8671	757
L1+	PWY-881	0.8454	153
L1+	Xylose-Degradation	0.8355	553
L1+	PWY-8255	0.8540	355
L1+	PWY-6328	0.8407	376
L1+	MONOTERPENOID-SYN	0.8447	1258
L1+	PWY-6981	0.8449	484
L1+	Peptidoglycan-Biosynthesis	0.8372	7259
L1+	PWY-6787	0.8280	395
L1+	PWY-2904	0.8565	283
L1+	PWY-6318	0.8384	408
L1+	PWY1-3	0.8298	303
L1+	PWY-7616	0.8413	199
L1+	PWY-8481	0.8382	301
L1+	PWY-8410	0.8393	1634
L1+	PWY-8016	0.8415	291
L1+	Nicotinate-Degradation&&PWY-5062	0.8468	352
L1+	PWY-8008	0.8390	349
L1+	PWY-8203	0.8191	311
L1+	GLYSYN-ALA-PWY	0.8397	22
L1+	AEROBACTINSYN-PWY	0.8322	374
L1+	PWY-7762	0.8316	732
L1+	PWY-5096	0.8484	201
L1+	PWY-7662	0.8339	66
L1+	UDPNAGSYN-PWY	0.8289	299
L1+	2-Aminobenzoate-Degradation	0.8408	608
L1+	PWY-7335	0.8309	168
L1+	PWY1F-FLAVSYN	0.8330	436
L1+	PWY-6906	0.8325	266
L1+	PWY0-321	0.8381	879
L1+	PWY-882	0.8460	264
L1+	COBALSYN-PWY	0.8376	787
L1+	PWY-5434	0.8369	180
L1+	PWY-3982	0.8382	132
L1+	PWY-7187	0.8410	662
L1+	PWY-7289	0.8400	87
L1+	ILEUDEG-PWY	0.8446	499
L1+	PWY66-21	0.8311	261
L1+	GLUTATHIONESYN-PWY	0.8272	121
L1+	Cobamide-Salvage	0.8406	2556
L1+	PWY-6996	0.8462	245
L1+	PWY-8381	0.8278	549
L1+	PWY-5270	0.8407	613
L1+	PWY-6543	0.8424	70
L1+	PWY-7959	0.8440	168
L1+	PWY-7957	0.8306	168
L1+	PWY-6861	0.8387	555
L1+	PWY-6199	0.8374	406
L1+	PWY-8294	0.8374	109
L1+	TRYPTOPHAN-DEGRADATION-1	0.8470	702
L1+	PWY1A0-6120	0.8369	642
L1+	PWY-6972	0.8687	256
L1+	PWY-6386	0.8377	600
L1+	GLYCOLATEMET-PWY	0.8457	432
L1+	PWY-7850	0.8402	233
L1+	Formaldehyde-Oxidation	0.8430	1567
L1+	PWY-7613	0.8291	306
L1+	PWY-5287	0.8278	656
L1+	PWY-821	0.8364	480
L1+	PWY-7888	0.8285	256
L1+	PWY-7880	0.8348	622
L1+	PWY-6968	0.8541	115
L1+	PWY-5345	0.8454	967
L1+	PWY-5168	0.8309	312
L1+	P121-PWY	0.8303	102
L1+	MANDELATE-DEG&&PWY-6957	0.8250	559
L1+	PWY-5283	0.8373	302
L1+	PWY-6437	0.8421	89
L1+	PWY-7863	0.8345	380
L1+	FATTY-ACID-DERIVATIVE-SYN	0.8391	1731
L1+	PWY-6261	0.8328	577
L1+	PWY-6537	0.8350	139
L1+	PWY-7864	0.8377	1028
L1+	PWY-7383	0.8446	342
L1+	PWY-5267	0.8231	1222
L1+	PWY-4	0.8493	203
L1+	CENTFERM-PWY	0.8459	490
L1+	PWY-6556	0.8362	64
L1+	PWY-6609	0.8574	133
L1+	P124-PWY	0.8453	377
L1+	PWY-7413	0.8341	380
L1+	PWY-5429	0.8421	127
L1+	PWY-7138	0.8395	616
L1+	PWY0-541	0.8375	441
L1+	PWY-8190	0.8326	404
L1+	PWY-6435	0.8355	509
L1+	PWY-7759	0.8303	1038
L1+	PWY18C3-18	0.8353	84
L1+	Fermentation-to-propanoate	0.8345	2049
L1+	PWY-7958	0.8291	193
L1+	Iron-Metabolism	0.8341	1738
L1+	PWY-2221	0.8414	368
L1+	PWY-6133	0.8395	232
L1+	Alginate-Biosynthesis&&PWY-6082	0.8277	247
L1+	Glyphosate-Degradation	0.8333	302
L1+	GLUTAMINDEG-PWY	0.8280	22
L1+	PWY-5846	0.8382	449
L1+	PWY-7092	0.8237	86
L1+	PWY-3341	0.8268	239
L1+	PWY-8367	0.8262	848
L1+	PWY-5348	0.8303	383
L1+	PWY-6126	0.8423	280
L1+	PWY-7483	0.8469	828
L1+	PWY-6182	0.8232	373
L1+	PWY-7748	0.8508	192
L1+	PWY-6142	0.8314	2647
L1+	PWY-7487	0.8556	172
L1+	PWY-7052	0.8520	229
L1+	PWY-8033	0.8220	607
L1+	PWY-7610	0.8191	386
L1+	Sphingolipid-Recyc-Deg	0.8348	4723
L1+	PWY-7904	0.8644	77
L1+	Signaling-Compound-Biosynthesis	0.8439	1307
L1+	Biosynthesis	0.8325	283187
L1+	PWY-6883	0.8316	508
L1+	PWY-8482	0.8496	332
L1+	Lipid-Anchor-Biosynthesis	0.8363	348
L1+	P481-PWY	0.8203	113
L1+	PWY-7200	0.8276	654
L1+	PWY-6071	0.8366	900
L1+	2PHENDEG-PWY&&Phenylethylamine-Degradation	0.8207	122
L1+	PWY-8200	0.8322	466
L1+	PWY-7627	0.8289	1628
L1+	GLYCOCAT-PWY	0.8373	281
L1+	Nitrobenzene-Degradation	0.8300	338
L1+	PWY-7139	0.8143	324
L1+	PWY-8092	0.8381	200
L1+	PWY-7448	0.8135	261
L1+	P185-PWY	0.8307	314
L1+	Chlorobenzene-Degradation	0.8282	431
L1+	ARGDEG-IV-PWY	0.8244	151
L1+	4AMINOBUTMETAB-PWY&&PWY-6536	0.8344	227
L1+	PWY-6942	0.8322	366
L1+	PWY-5277	0.8258	301
L1+	TCA-VARIANTS	0.8316	2806
L1+	PWY-5294	0.8288	313
L1+	PWY-5132	0.8116	362
L1+	PWY-7669	0.8406	404
L1+	PWY-7283&&PWY-7286	0.8291	110
L1+	PWY-5313	0.8200	550
L1+	TRPKYNCAT-PWY	0.8442	153
L1+	PWY-5993	0.8390	1566
L1+	ANTIBIOTIC-DEGRADATION	0.8499	503
L1+	GLUTAMATE-DEG	0.8329	2372
L1+	PWY-5737	0.8382	391
L1+	PWY-8464	0.8264	444
L1+	PWY-2002	0.8396	173
L1+	PWY-861	0.8346	174
L1+	PWY-5538	0.8359	238
L1+	PWY-6638	0.8319	84
L1+	PWY-7437	0.8550	95
L1+	PWY-7318	0.8371	353
L1+	PWY-5694	0.8176	42
L1+	Molybdenum-Cofactor-Biosynthesis	0.8322	1517
L1+	ASPARAGINE-DEG1-PWY-1	0.8252	87
L1+	PWY-5860	0.8319	478
L1+	ISOLEUCINE-DEG	0.8252	518
L1+	Propionate-Degradation	0.8308	710
L1+	FUCCAT-PWY	0.8483	121
L1+	PWY-5459	0.8278	359
L1+	PWY-5285	0.8174	264
L1+	PWY-8348	0.8335	263
L1+	PWY-6901	0.8269	499
L1+	D-Amino-Acid-Degradation	0.8250	424
L1+	Demethylmenaquinone-Biosynthesis	0.8224	1046
L1+	Alcohol-Biosynthesis	0.8355	3108
L1+	PWY66-241	0.8329	97
L1+	PWY-4601	0.8506	10
L1+	ASPASN-PWY	0.8328	120
L1+	Beta-Lactam-Antibiotics-BioSynthesis	0.8299	2205
L1+	PWY-8380	0.8442	343
L1+	PWY-6754	0.8008	115
L1+	PWY-8334	0.8287	286
L1+	PWY-6224	0.8429	112
L1+	COLANSYN-PWY	0.8314	649
L1+	PWY-5676	0.8346	579
L1+	PWY-7495	0.8340	316
L1+	Branched-Fatty-Acids-Biosynthesis	0.8266	745
L1+	Insecticides-Biosynthesis	0.8304	1603
L1+	Energy-Metabolism	0.8285	21991
L1+	PWY-3042	0.8290	189
L1+	PWY-7722	0.8394	286
L1+	PWY-6739	0.8449	288
L1+	PWY-6317	0.8463	238
L1+	PWY-5005	0.8387	384
L1+	PWY-6408	0.8193	312
L1+	TEICHOICACID-PWY	0.8288	1908
L1+	PWY-5938	0.8304	118
L1+	PWY-5390	0.8263	240
L1+	PWY-2503	0.8396	121
L1+	PWY-8080	0.8153	102
L1+	PWY-5530	0.8156	149
L1+	PWY-6117	0.8327	177
L1+	PWY-7170	0.8220	178
L1+	PWY-6362	0.8399	236
L1+	PWY-7862	0.8143	198
L1+	PWY-7811	0.8422	445
L1+	PWY-6602	0.8119	252
L1+	PWY-5098	0.8162	404
L1+	PWY-6153	0.8188	207
L1+	PWY-2761	0.8212	217
L1+	Choline-Degradation	0.8372	146
L1+	PWY-7304	0.8213	189
L1+	PWY-2961	0.8366	186
L1+	PWY-7534	0.8359	324
L1+	PWY3DJ-11281	0.8281	608
L1+	NONOXIPENT-PWY&&P21-PWY	0.8418	98
L1+	PROTOCATECHUATE-ORTHO-CLEAVAGE-PWY	0.8054	64
L1+	PWY-5666	0.8362	638
L1+	PWY-6	0.8301	174
L1+	PWY-6154	0.8194	225
L1+	AST-PWY	0.8197	304
L1+	PWY-6799	0.8355	175
L1+	PWY-7028	0.8357	276
L1+	PWY-6736	0.8519	374
L1+	PWY-7826	0.8223	939
L1+	PWY-8397	0.8347	2140
L1+	PWY-2343	0.8215	280
L1+	PWY-6413	0.8142	124
L1+	Adenosine-Deoxy-Denovo-Bbiosynthesis&&PWY-7220	0.8164	121
L1+	PWY-6558	0.8317	164
L1+	PWY-8036	0.8326	808
L1+	PWY-4702	0.8125	274
L1+	PWY3DJ-35471	0.8338	251
L1+	PWY-6909	0.8403	136
L1+	PWY-7779	0.8226	558
L1+	PWY-7219	0.8188	217
L1+	PWY-5526	0.8238	869
L1+	PWY-5181	0.8270	511
L1+	PWY-7821	0.8196	981
L1+	4-Hydroxybenzoate-Biosynthesis	0.8293	663
L1+	PWY-7842	0.8309	246
L1+	PWY-2021	0.8175	168
L1+	PWY-8390	0.8415	129
L1+	L-Malate-Degradation	0.8302	121
L1+	GDPRHAMSYN-PWY	0.8167	300
L1+	PWY-6324	0.8205	495
L1+	PWY-7758	0.8225	856
L1+	Ascorbate-Degradation	0.8283	555
L1+	PWY4FS-6	0.8349	722
L1+	PWY-5832	0.8485	164
L1+	PWY-5738	0.8340	300
L1+	PWY-7398	0.8220	749
L1+	Creatinine-Degradation	0.8185	134
L1+	PWY2B4Q-2	0.8166	596
L1+	PWY-7767	0.8330	310
L1+	Protein-Modification	0.8347	6247
L1+	PWY-5754	0.8316	302
L1+	B12-Salvage-From-Cobinamide	0.8197	2130
L1+	PWY-7985	0.8205	315
L1+	PWY-2723	0.8170	178
L1+	PWY-7050	0.8197	275
L1+	PWY-6950	0.8327	151
L1+	PWY-2463	0.8454	202
L1+	PWY-6893	0.8208	152
L1+	ASPSYNII-PWY	0.8556	38
L1+	PWY-6579	0.8283	163
L1+	PWY-8430	0.8263	167
L1+	CAROTENOID-PWY	0.8259	1273
L1+	PWY-5362&&PWY-6940&&PWY-7593&&PWY-7594&&PWY-7595&&PWY-7598	0.8386	3
L1+	PWY-5060	0.8212	106
L1+	PWY-7951	0.8233	156
L1+	PWY-5049	0.8283	447
L1+	PWY-5874	0.8150	689
L1+	P101-PWY	0.8326	338
L1+	PWY-5101	0.8246	387
L1+	PWY-8478	0.8772	69
L1+	PWY-6984	0.8006	110
L1+	PWY-5960	0.8247	205
L1+	Taurine-Biosynthesis	0.8224	264
L1+	Menaquinone-Biosynthesis	0.8341	2388
L1+	2-3-Butanediol-Degradation	0.8125	112
L1+	PWY-7394	0.8257	144
L1+	Volatile-Benzenoids-Biosynthesis	0.8267	300
L1+	GLUTAMATE-DEG1-PWY	0.8207	110
L1+	PWY-6613	0.8245	585
L1+	PWY-5514	0.8219	420
L1+	PWY-7518	0.8246	133
L1+	PWY-2083	0.8185	244
L1+	Dinitrotoluene-Degradation	0.8271	456
L1+	PWY-4502	0.8182	194
L1+	Phosphatidylserine-Biosynthesis	0.8212	1497
L1+	PWY-8104	0.8296	253
L1+	PWY18C3-25	0.8282	267
L1+	PWY-6795	0.8309	259
L1+	PWY-5921	0.8032	149
L1+	PWY-7414	0.8209	306
L1+	PWY-2421	0.8229	237
L1+	PWY-8322	0.8340	67
L1+	PWY-7333	0.8270	300
L1+	SALVPURINE2-PWY	0.8106	94
L1+	PWY-7074	0.8301	115
L1+	PWY-7173	0.8199	215
L1+	Autoinducer-Biosynthesis	0.8203	657
L1+	PWY-5487	0.8122	248
L1+	PWY-5677	0.8075	584
L1+	PWY0-1303	0.8123	102
L1+	PWY-5947	0.8461	262
L1+	PWY-8308	0.8198	137
L1+	Interconversion	0.8469	2885
L1+	PWY-5748	0.8299	252
L1+	PWY-5428	0.8064	127
L1+	PWY-6139	0.8228	210
L1+	PWY-7098	0.8262	127
L1+	PWY-6130	0.8018	105
L1+	HOMOSER-THRESYN-PWY	0.7873	92
L1+	PWY-7323	0.8273	742
L1+	PWY-5061	0.8375	83
L1+	VALINE-DEG	0.8140	429
L1+	PWY-6967	0.8112	6
L1+	PWY66-162	0.8119	263
L1+	PWY-7684	0.8485	360
L1+	PWY-7891	0.8185	525
L1+	PWY-5274	0.8302	2
L1+	DiphthamideBiosynthesis&&PWY-7546	0.8080	140
L1+	PWY-8296	0.8110	358
L1+	NOPALINEDEG-PWY	0.8047	44
L1+	PWY-6824	0.8256	426
L1+	PWY-7161	0.8230	240
L1+	Malonate-Degradation	0.8349	180
L1+	PWY-6661	0.8148	367
L1+	ADP-Sugar-Biosynthesis&&PWY0-1241	0.8083	247
L1+	NITROGEN-DEG	0.8256	2779
L1+	PWY-7054	0.8087	164
L1+	PWY-7385	0.8247	411
L1+	PWY-7583	0.8196	275
L1+	Nucleotide-Alditols-Biosynthesis	0.8121	454
L1+	PWY-2901	0.8269	319
L1+	PWY-7605	0.8177	212
L1+	PWY-5509	0.8046	431
L1+	PWY-8175	0.8202	359
L1+	PWY-7574	0.8192	364
L1+	PWY-3101	0.8341	156
L1+	Glycogen-Degradation	0.8264	322
L1+	PWY-5506	0.7953	9
L1+	Phospholipid-Biosynthesis	0.8204	11558
L1+	PWY-5984	0.8246	1152
L1+	PWY-6128	0.8101	63
L1+	PWY-5379	0.8118	291
L1+	PWY-7157	0.8226	442
L1+	PWY-5078	0.8121	141
L1+	PWY-6825	0.8163	671
L1+	PWY-7805	0.8285	388
L1+	PWY-7897	0.8143	844
L1+	FAO-PWY	0.8173	3980
L1+	PWY-2681	0.8180	366
L1+	PWY-7743	0.8087	1170
L1+	PWY-7234	0.8206	250
L1+	GALDEG-PWY	0.8328	138
L1+	PWY-7180	0.8149	226
L1+	N2FIX-PWY&&Nitrogen-Fixation&&PWY-7576	0.8288	67
L1+	PWY-8051	0.8246	1793
L1+	PWY-5672	0.8244	1035
L1+	PWY-6415	0.8251	283
L1+	PWY-6389	0.8339	118
L1+	PWY-6192	0.8067	174
L1+	PWY-7562	0.8062	345
L1+	PWY-7549	0.8408	369
L1+	PWY-7788	0.8180	186
L1+	PWY-5744	0.8140	758
L1+	PWY-8099	0.8241	271
L1+	PWY-5867	0.7986	298
L1+	PWY-7599	0.8242	795
L1+	PWY-7817	0.8170	2849
L1+	P181-PWY	0.8147	408
L1+	PWY-6525	0.8239	299
L1+	PWY1G-170	0.8054	194
L1+	PWY-5658	0.8063	92
L1+	C30-Carotenoids-Biosynthesis	0.8251	1127
L1+	PWY-5704	0.8289	9
L1+	PWY-5046	0.8248	200
L1+	PWY-6728	0.8180	1022
L1+	PWY-2229	0.8093	554
L1+	PWY-8483	0.8116	264
L1+	PWY-8415	0.8202	840
L1+	PWY-6395&&Selenium-Metabolism&&Seleno-Amino-Acid-Detoxification	0.8206	735
L1+	PWY-6932	0.8176	319
L1+	PWY-7366	0.8211	690
L1+	PWY-722	0.8168	159
L1+	PWY-3821	0.8137	196
L1+	PEPTIDOGLYCANSYN-PWY	0.8140	1031
L1+	PWY-5905	0.8334	116
L1+	PWY-5850	0.8187	574
L1+	PWY-7199	0.8219	548
L1+	PWY-5751	0.8008	232
L1+	PWY-6436	0.8007	63
L1+	PWY-6376	0.8209	313
L1+	PWY-8136	0.8212	202
L1+	MANNOSYL-CHITO-DOLICHOL-BIOSYNTHESIS	0.8113	2238
L1+	PWY-7996	0.8023	118
L1+	REDCITCYC	0.8172	1728
L1+	LIPAS-PWY	0.8141	640
L1+	PWY-5	0.8231	155
L1+	PWY-5740	0.8163	431
L1+	GLUGLNSYN-PWY	0.8074	216
L1+	PWY-6540	0.8183	205
L1+	PWY-4101	0.8263	198
L1+	PWY-6760	0.7872	167
L1+	PWY-8355	0.8065	976
L1+	PWY-6404	0.8130	2012
L1+	PWY-7816	0.8170	1649
L1+	PWY-6762	0.8000	92
L1+	PWY-5830	0.8104	286
L1+	Gamma-butyrobetaine-Degradation	0.8280	552
L1+	PWY-5312	0.8112	827
L1+	SUGAR-DERIVS	0.8122	2157
L1+	PWY-7831	0.8140	286
L1+	PWY-7999	0.8382	290
L1+	PWY-6610	0.8245	99
L1+	Detoxification	0.8134	11246
L1+	PWY-5022	0.8137	405
L1+	POLYAMINSYN3-PWY	0.8235	149
L1+	PWY-7331	0.8119	376
L1+	PWY-4261	0.8142	236
L1+	PWY-5485	0.8170	183
L1+	P165-PWY&&Urate-Degradation	0.8171	376
L1+	PWY-5057	0.8059	137
L1+	PWY-66	0.8096	250
L1+	PWY-8060	0.8063	280
L1+	PWY-7911	0.8117	391
L1+	PWY-6486	0.8063	259
L1+	CARNMET-PWY	0.8204	305
L1+	PWY-2561	0.8312	283
L1+	GLNSYN-PWY	0.8164	84
L1+	Antibiotic-Resistance	0.8169	4778
L1+	PWY-7232	0.8142	122
L1+	PWY-6633	0.8070	874
L1+	PWY-5968	0.8100	94
L1+	PWY-4722	0.8177	110
L1+	PWY-6183	0.8097	112
L1+	PWY0-1601	0.7960	20
L1+	PWY-5406	0.7891	129
L1+	PWY-7913	0.8360	513
L1+	PWY-6077	0.8207	423
L1+	PWY-6089	0.8045	251
L1+	PWY-7470	0.8062	1124
L1+	PWY-1722	0.8110	964
L1+	PWY-6662	0.8177	583
L1+	PWY-6068	0.7923	203
L1+	PWY-8013	0.8032	311
L1+	PWY-8325	0.8060	691
L1+	PWY-5417	0.8137	272
L1+	PWY-8379	0.8117	2148
L1+	PWY-6422	0.8127	234
L1+	PWY-8227	0.8042	1187
L1+	PWY-6072	0.7919	206
L1+	PWY-8254	0.8078	355
L1+	PWY-7189	0.8161	214
L1+	PWY0-1471	0.8199	357
L1+	P163-PWY	0.8121	531
L1+	HEMESYN2-PWY	0.8069	1611
L1+	PWY-7229	0.8106	274
L1+	Sulfoacetaldehyde-Degradation	0.7923	326
L1+	PWY8J2-1	0.7933	217
L1+	PWY-6693	0.8108	244
L1+	Anandamide-Biosynthesis	0.8019	1837
L1+	LEU-DEG2-PWY	0.7882	526
L1+	PWY-7088	0.8227	174
L1+	PWY-5458	0.8274	207
L1+	PWY-6373	0.8099	409
L1+	Carboxylate-Biosynthesis	0.8142	2448
L1+	PWY-2464	0.8101	248
L1+	P203-PWY	0.8120	7
L1+	PWY-7704	0.8042	250
L1+	PWY-7153	0.8029	434
L1+	PWY-7682	0.8185	354
L1+	PWY-7346	0.8121	162
L1+	PWY-8487	0.8046	246
L1+	PWY-8231	0.8073	1262
L1+	Eicosapentaenoate-Biosynthesis	0.8080	1207
L1+	PWY-5669	0.8232	1334
L1+	Protein-Glycosylation	0.8130	5007
L1+	PWY-8120	0.8135	134
L1+	PWY-5160	0.8055	157
L1+	PWY-8116	0.8106	554
L1+	2-Aminoethylphosphonate-Degradation	0.8077	266
L1+	PWY-6164	0.8230	77
L1+	PWY-7917	0.8171	175
L1+	PWY-5426	0.8141	135
L1+	PWY4FS-17	0.8022	113
L1+	PWY-5661	0.7913	230
L1+	PWY-7761	0.8352	217
L1+	PWY-6614	0.8059	647
L1+	PWY-7521	0.8163	157
L1+	PWY-5742	0.8101	158
L1+	METHANOGENESIS-PWY	0.8092	2353
L1+	PWY-7787	0.8187	198
L1+	PWY-6660	0.8189	512
L1+	PWY-6432	0.8100	647
L1+	PWY-7262	0.8071	157
L1+	PWY-7210	0.8070	664
L1+	PWY-6446	0.8073	409
L1+	PWY-7690	0.8038	256
L1+	PWY-6555	0.7994	258
L1+	PWY-6483	0.8081	949
L1+	PCPDEG-PWY	0.8022	412
L1+	PWY-3	0.8263	120
L1+	PWY-7298	0.8040	203
L1+	PWY-6190	0.7897	212
L1+	PWY-8124	0.8039	57
L1+	AEROBIC-RESPIRATION	0.8256	2386
L1+	PWY-5189	0.7978	259
L1+	PWY-7667	0.8135	491
L1+	Other-Degradation	0.8123	7841
L1+	PWY-6358	0.8113	188
L1+	PWY-5774	0.8058	601
L1+	PWY-6210	0.8108	143
L1+	PWY-8287	0.8009	168
L1+	PWY-7977	0.8121	208
L1+	PWY-8344	0.8057	1051
L1+	PWY0-1277	0.8101	288
L1+	PWY-5367	0.8004	122
L1+	PWY-5176	0.8129	276
L1+	PWY-5670	0.7980	320
L1+	PWY-6623	0.8101	195
L1+	PWY-8444	0.7919	164
L1+	PWY-6069	0.8220	141
L1+	PWY-5027	0.8040	317
L1+	PWY-7539	0.7981	198
L1+	PWY-2467	0.8073	327
L1+	PWY4FS-2	0.8059	519
L1+	PWY-7334	0.8013	300
L1+	PWY-7435	0.8059	103
L1+	PWY-7909	0.8060	903
L1+	HEME-BIOSYNTHESIS-II	0.8106	244
L1+	PWY-3661	0.8034	622
L1+	PWY-7473	0.8092	469
L1+	Fatty-Acid-and-Lipid-Degradation	0.8111	22643
L1+	PWY-8180	0.7991	370
L1+	PWY-8118	0.8027	380
L1+	PWY-7179-1	0.7920	96
L1+	PWY-5642	0.7998	383
L1+	PWY-7059	0.7989	449
L1+	PWY66-429	0.8062	226
L1+	PWY0-1319	0.8200	1254
L1+	HISTDEG-PWY&&PWY-5029	0.8263	237
L1+	ASPARAGINESYN-PWY	0.8244	82
L1+	PWY-5310	0.7928	751
L1+	PWY-7141	0.8122	68
L1+	HOMOSER-METSYN-PWY	0.8116	609
L1+	PWY-8093	0.7909	120
L1+	PWY18C3-10	0.8050	726
L1+	PWY-7710	0.7906	267
L1+	PWY-7480	0.7983	158
L1+	PWY-5784	0.7957	228
L1+	PWY-5980	0.8068	95
L1+	PWY-6286	0.8096	392
L1+	PWY-7066	0.7987	359
L1+	PWY0-1533	0.7885	239
L1+	PWY-7421	0.8001	493
L1+	PWY-7025	0.8045	917
L1+	PWY-7702	0.7959	426
L1+	PWY-8358	0.8045	515
L1+	PYRUVDEHYD-PWY	0.7971	251
L1+	PWY-7918	0.7701	37
L1+	PWY66-378	0.8070	343
L1+	PWY-8085	0.8052	170
L1+	PWY-7446	0.8023	238
L1+	Choline-Biosynthesis&&PWY-4762	0.8103	957
L1+	PWY-2942	0.7997	349
L1+	RHAMCAT-PWY	0.8378	121
L1+	PWY0-1324	0.8076	193
L1+	Nitric-Oxide-Biosynthesis&&PWY-4983	0.8104	238
L1+	PWY-5103	0.8145	191
L1+	PWY-5975	0.8225	553
L1+	PWY-3261	0.8147	238
L1+	PWY-5001	0.8129	236
L1+	PWY-5723	0.8022	216
L1+	ARGDEG-III-PWY&&PWY-43	0.7953	41
L1+	PWY2OBG-1	0.7996	2353
L1+	HISTIDINE-DEG	0.7985	896
L1+	PWY-6802	0.8007	222
L1+	PWY-8416	0.8199	196
L1+	PWY-5494	0.8120	312
L1+	PWY-7165	0.8317	868
L1+	PWY-5105	0.8024	311
L1+	PWY-5861	0.7872	498
L1+	PWY-6055	0.8038	191
L1+	PWY-5840	0.8024	589
L1+	PWY-5272	0.8042	135
L1+	PWY0-1465	0.8103	115
L1+	PWY-8457	0.8211	164
L1+	PWY-8426	0.7901	268
L1+	PWY-5081	0.7996	189
L1+	PWY0-1545	0.8105	2740
L1+	Pyruvate-Degradation	0.8123	3035
L1+	PWY-5920	0.8066	439
L1+	PWY-7846	0.7985	349
L1+	PWY-7624	0.8235	601
L1+	PHENYLPROPANOID-DERIVATIVE-DEG	0.8074	1307
L1+	PWY-5162	0.7904	214
[truncated: 10,013 more rows]
